# Supplementary material for: Development and initial validation of the Orthotic Patient-Reported Outcomes—Mobility (OPRO-M): An item bank for evaluating mobility of people who use lower-limb orthoses
Source: PLoS One. 2023 Nov 2;18(11):e0293848. doi: 10.1371/journal.pone.0293848 (PMC10621838; doi:10.1371/journal.pone.0293848)
Supplement: S1 Dataset — OPRO-M: Orthotic Patient-Reported Outcomes–Mobility, LEFS: Lower Extremity Functional Scale, OPUS-LEFS: Orthotic and Prosthetic User’s Survey–Lower Extremity Functional Status, PROMIS: Patient-Reported Outcome Measure Information System, AFO: Ankle-foot orthosis(es), KAFO: Knee-ankle-foot orthosis(es). (XLSX) [file pone.0293848.s001.xlsx]

## Sheet: Data
Participant Number	Age (years)	Gender	Race/ Ethnicity	Paresis Type	Orthosis Type*	Assistive Device Use**	Comorbidities (number)	Fall History, Last 12 Months (number)	OPRO-M Full Bank (T-score)	OPRO-M 20-item Short Form (T-score)	OPRO-M 12-item Short Form (T-score)	LEFS (total score)	OPUS-LEFS (total score)	PROMIS-Physical Function (T-score)	PROMIS-Anxiety (T-score)	PROMIS-Depression (T-score)	PROMIS-Sleep Disturbance (T-score)	PROMIS-Ability to Participate in Social Roles and Activities (T-score)	PROMIS-Fatigue (T-score)	PROMIS-Pain Interference (T-score)
1	51.1	Woman	Non-Hispanic White	Spastic	Bilateral AFO	Home	0	1	17.46	19.4	22.3	6	3	16.2	40.3	41	50.5	51.9	33.7	49.6
2	19.81	Man	Non-Hispanic White	Spastic	Bilateral AFO	Community	0	0	17.46	19.4	22.3	3	0	15.3	40.3	41	50.5	42.3	57	61.2
3	26.7	Woman	Non-Hispanic White	Flaccid	Bilateral AFO	Home	0	0	17.46	19.4	22.3	24	6	22.2	48	41	48.4	64.2	46	41.6
4	73.92	Man	Non-Hispanic White	Spastic	Unilateral AFO	Home	5	30	20.26	19.4	22.3	13	13	29.6	63.4	69.4	48.4	27.5	58.8	69.7
5	61.6	Woman	Non-Hispanic White	Flaccid	Unilateral AFO	Home	0	0	20.34	22.8	25.7	20	11	32	59.5	49	32	42.3	33.7	55.6
6	62.32	Man	Non-Hispanic White	Spastic	Bilateral AFO	Home	1	3	22.26	19.4	22.3	8	7	29.2	53.7	41	73.3	31.8	66.7	68
7	62.04	Woman	Non-Hispanic White	Flaccid	Unilateral AFO	Home	2	2	23.26	22.8	25.7	6	6	21.7	51.2	55.7	61.7	27.5	57	75.6
8	74.89	Man	Non-Hispanic White	Spastic	Unilateral AFO	Home	3	2	23.9	26.7	28	8	6	24.1	59.5	58.9	37.5	31.8	39.7	61.2
9	58.61	Man	Non-Hispanic White	Spastic	Unilateral AFO	Home	1	1	24.04	19.4	22.3	10	8	24.9	51.2	41	48.4	27.5	55.1	61.2
10	68.27	Man	Non-Hispanic White	None	Bilateral AFO	Home	1	0	24.08	26.7	22.3	17	2	21.2	40.3	41	46.2	51.9	33.7	53.9
11	79.49	Woman	Non-Hispanic White	Flaccid	Bilateral KAFO	Home	2	3	24.81	28.1	28	26	6	32	51.2	41	46.2	50	48.6	55.6
12	45.27	Woman	Non-Hispanic Black	Spastic	Other	Home	0	0	25.26	25	28	15	3	22.2	51.2	41	54.3	42.3	64.6	66.6
13	60.97	Man	Non-Hispanic White	Flaccid	Unilateral KAFO	Home	2	2	26.36	26.7	28	13	8	26.7	40.3	41	48.4	51.9	55.1	63.8
14	47.88	Woman	Non-Hispanic White	Spastic	Unilateral AFO	Never	1	3	27.37	25	22.3	54	9	25.4	67.3	63.9	56.1	37.3	69	63.8
15	65.69	Woman	Non-Hispanic White	Spastic	Unilateral KAFO	Home	0	0	27.68	28.1	31.6	4	7	22.6	53.7	53.9	43.8	34	57	53.9
16	82.87	Man	Non-Hispanic White	Flaccid	Unilateral KAFO	Home	2	0	27.68	19.4	22.3	8	10	27.9	40.3	41	50.5	27.5	58.8	66.6
17	72.18	Woman	Non-Hispanic White	Unknown	Unilateral AFO	Home	2	3	28.12	28.1	22.3	15	17	31.2	63.4	62.2	50.5	27.5	64.6	75.6
18	55.36	Woman	Non-Hispanic Black	Flaccid	Unilateral AFO	Home	2	1	28.71	30.5	33	9	12	26.7	69.3	62.2	50.5	27.5	53.1	62.5
19	48.69	Woman	Non-Hispanic Black	Spastic	Bilateral AFO	Home	0	0	28.78	31.6	31.6	24	20	29.2	67.3	55.7	56.1	44.2	60.7	61.2
20	62.77	Woman	Non-Hispanic White	Flaccid	Unilateral AFO	Home	1	3	29.03	30.5	29.9	12	12	22.2	51.2	41	41.1	42.3	58.8	62.5
21	49.54	Man	Non-Hispanic White	Spastic	Bilateral AFO	Home	0	6	29.11	26.7	28	11	12	32.4	59.5	58.9	54.3	37.3	58.8	55.6
22	68.92	Man	Non-Hispanic White	Flaccid	Unilateral AFO	Home	5	3	29.16	32.5	25.7	15	14	32	57.7	58.9	37.5	27.5	51	41.6
23	49.89	Woman	Non-Hispanic White	Spastic	Bilateral AFO	Home	0	2	29.32	28.1	28	17	15	29.2	40.3	41	54.3	42.3	55.1	41.6
24	69.34	Man	Non-Hispanic White	Flaccid	Bilateral AFO	Home	1	4	29.49	30.5	33	9	9	19.5	40.3	57.3	54.3	27.5	69	65.2
25	71.16	Woman	Non-Hispanic White	Spastic	Bilateral AFO	Home	1	0	29.5	29.4	29.9	16	13	30.7	40.3	41	48.4	35.7	62.7	57.1
26	65.25	Man	Non-Hispanic White	Flaccid	Bilateral AFO	Never	0	6	29.52	30.5	31.6	11	18	28.3	40.3	41	52.4	40.5	58.8	62.5
27	59.47	Woman	Non-Hispanic Black	Flaccid	Bilateral AFO	Home	1	25	29.58	29.4	28	16	15	31.2	40.3	41	43.8	37.3	39.7	66.6
28	56.06	Woman	Non-Hispanic White	Flaccid	Unilateral AFO	Never	1	1	29.65	30.5	28	22	18	33.9	48	41	41.1	44.2	43.1	41.6
29	72.74	Woman	Non-Hispanic White	Flaccid	Unilateral KAFO	Home	0	1	30.01	28.1	29.9	16	14	30	40.3	49	46.2	40.5	64.6	58.5
30	93.4	Woman	Non-Hispanic White	Flaccid	Bilateral AFO	Home	3	1	30.31	29.4	29.9	12	14	24.1	57.7	53.9	56.1	48.1	58.8	57.1
31	80.38	Man	Non-Hispanic White	Flaccid	Unilateral KAFO	Home	3	4	30.34	29.4	29.9	6	4	25.8	40.3	41	52.4	46.2	53.1	41.6
32	49.72	Man	Non-Hispanic White	Spastic	Unilateral AFO	Home	1	0	30.54	26.7	28	17	16	29.2	40.3	41	46.2	38.8	51	55.6
33	60.36	Woman	Non-Hispanic White	Flaccid	Unilateral AFO	Home	3	10	30.92	31.6	31.6	17	13	27.9	59.5	58.9	59.8	34	60.7	66.6
34	73.34	Man	Non-Hispanic White	Spastic	Bilateral AFO	Home	0	8	30.95	31.6	34.4	16	10	21.2	65.3	55.7	59.8	37.3	66.7	57.1
35	68.69	Man	Non-Hispanic White	Spastic	Bilateral AFO	Home	2	2	31.02	33.3	34.4	23	10	28.3	40.3	41	43.8	44.2	43.1	41.6
36	59.89	Woman	Non-Hispanic White	Spastic	Unilateral AFO	Home	0	1	31.08	30.5	29.9	12	7	31.6	48	49	43.8	46.2	33.7	41.6
37	56.47	Woman	Non-Hispanic White	Spastic	Unilateral AFO	Home	0	6	31.1	31.6	29.9	16	10	24.9	63.4	51.8	50.5	31.8	60.7	66.6
38	62.91	Woman	Non-Hispanic White	Spastic	Bilateral AFO	Home	2	10	31.33	34.9	34.4	32	19	36.8	61.4	57.3	59.8	42.3	57	55.6
39	71.56	Man	Non-Hispanic White	Flaccid	Bilateral AFO	Home	1	2	31.48	25	22.3	13	10	32	48	49	46.2	31.8	69	66.6
40	68.72	Man	Non-Hispanic White	Spastic	Unilateral KAFO	Home	1	12	31.61	28.1	28	22	19	30	48	41	46.2	37.3	48.6	41.6
41	74.17	Woman	Non-Hispanic White	Flaccid	Bilateral AFO	Home	2	5	31.65	32.5	33	7	9	26.2	63.4	55.7	50.5	37.3	57	61.2
42	71.81	Woman	Non-Hispanic White	Flaccid	Unilateral AFO	Home	1	12	31.87	33.3	31.6	14	12	26.2	61.4	57.3	46.2	44.2	48.6	41.6
43	69.32	Man	Hispanic	Spastic	Unilateral KAFO	Home	2	1	31.99	36.9	36.8	12	14	28.7	59.5	51.8	52.4	27.5	51	55.6
44	40.09	Woman	Non-Hispanic White	Flaccid	Unilateral AFO	Community	4	0	32.08	29.4	29.9	14	17	29.2	73.3	60.5	66	27.5	60.7	75.6
45	79.83	Woman	Non-Hispanic White	Flaccid	Bilateral AFO	Home	2	0	32.26	34.1	35.6	26	21	33.9	53.7	57.3	41.1	38.8	58.8	58.5
46	63.23	Man	Non-Hispanic White	Flaccid	Bilateral AFO	Never	0	2	32.3	33.3	34.4	11	11	27.9	40.3	41	41.1	37.3	33.7	41.6
47	64.45	Woman	Non-Hispanic White	Spastic	Unilateral AFO	Home	1	1	32.44	34.1	34.4	13	12	27.1	69.3	79.4	57.9	34	60.7	41.6
48	50.99	Man	Non-Hispanic White	Spastic	Unilateral KAFO	Home	3	0	32.47	31.6	33	6	6	31.2	40.3	41	73.3	49.7	46	41.6
49	34.98	Woman	Non-Hispanic White	Flaccid	Bilateral KAFO	Home	0	0	32.95	32.5	33	20	10	28.3	63.4	62.2	66	51.9	69	41.6
50	51.85	Woman	Non-Hispanic White	Spastic	Unilateral AFO	Community	2	25	33.03	31.6	33	15	13	25.4	53.7	55.7	43.8	27.5	60.7	65.2
51	74.97	Woman	Non-Hispanic White	Flaccid	Bilateral AFO	Home	0	7	33.11	37.6	37.9	9	16	32	59.5	62.2	54.3	37.3	39.7	41.6
52	45.41	Man	Non-Hispanic White	Spastic	Bilateral AFO	Home	0	4	33.18	34.1	35.6	22	16	31.6	48	49	50.5	34	51	55.6
53	74.77	Woman	Non-Hispanic White	None	Unilateral AFO	Community	5	4	33.22	34.1	34.4	16	16	27.5	69.3	62.2	54.3	27.5	62.7	69.7
54	56.77	Woman	Non-Hispanic Black	None	Unilateral AFO	Home	1	0	33.29	30.5	33	8	11	29.2	48	49	52.4	27.5	46	75.6
55	66.03	Man	Non-Hispanic White	Flaccid	Bilateral AFO	Home	1	8	33.35	34.1	34.4	20	18	30	57.7	60.5	57.9	34	66.7	66.6
56	70.18	Man	Non-Hispanic White	Flaccid	Unilateral AFO	Home	2	30	33.44	30.5	29.9	18	15	32	61.4	60.5	61.7	40.5	60.7	65.2
57	68.02	Woman	Non-Hispanic Black	Spastic	Unilateral AFO	Home	2	3	33.68	35.6	34.4	33	26	27.5	40.3	41	37.5	51.9	43.1	52
58	77.91	Woman	Other	Flaccid	Unilateral AFO	Home	3	0	33.75	35.6	37.9	18	17	29.2	51.2	41	32	48.1	46	41.6
59	46.98	Woman	Non-Hispanic White	Flaccid	Bilateral AFO	Home	0	1	33.88	32.5	31.6	24	15	32.4	69.3	49	66	37.3	62.7	61.2
60	68.4	Woman	Non-Hispanic White	Flaccid	Unilateral AFO	Home	1	2	33.89	31.6	33	27	18	31.2	59.5	60.5	54.3	44.2	62.7	61.2
61	60.97	Man	Non-Hispanic White	Flaccid	Bilateral AFO	Home	1	3	34.01	33.3	34.4	17	17	26.2	51.2	55.7	50.5	37.3	55.1	61.2
62	72.38	Man	Non-Hispanic White	Flaccid	Unilateral KAFO	Home	1	0	34.25	32.5	33	30	14	30	59.5	49	32	38.8	48.6	52
63	55.24	Woman	Non-Hispanic White	Flaccid	Unilateral AFO	Home	0	15	34.56	34.9	36.8	12	18	26.2	63.4	57.3	61.7	38.8	71.6	66.6
64	67.22	Man	Non-Hispanic White	Spastic	Unilateral KAFO	Home	1	1	34.6	34.9	35.6	16	14	35.1	40.3	41	56.1	35.7	69	71.6
65	48.73	Man	Non-Hispanic White	Flaccid	Bilateral AFO	Never	1	300	34.6	35.6	36.8	29	20	28.7	55.8	53.9	37.5	34	57	52
66	59.62	Woman	Non-Hispanic White	Spastic	Unilateral AFO	Home	1	1	34.72	36.3	36.8	15	17	20.6	69.3	62.2	57.9	31.8	64.6	69.7
67	44.71	Woman	Non-Hispanic White	Unknown	Bilateral AFO	Home	0	12	34.85	35.6	35.6	25	18	26.1	61.4	58.9	43.8	38.8	51	53.9
68	77.34	Man	Non-Hispanic White	Spastic	Unilateral AFO	Home	3	4	34.9	36.9	38.9	5	17	26.2	51.2	55.7	41.1	27.5	53.1	55.6
69	82.48	Man	Non-Hispanic White	Flaccid	Unilateral AFO	Community	2	1	34.95	31.6	31.6	20	18	33.1	51.2	41	43.8	46.2	43.1	41.6
70	57.97	Woman	Non-Hispanic White	Flaccid	Unilateral AFO	Home	1	4	34.96	36.9	35.6	12	14	26.2	63.4	62.2	59.8	31.8	66.7	75.6
71	71.92	Woman	Non-Hispanic White	None	Unilateral KAFO	Community	6	0	35	37.6	35.6	22	34	29.2	55.8	49	52.4	44.2	66.7	63.8
72	48.3	Woman	Non-Hispanic White	Spastic	Unilateral AFO	Home	5	0	35.02	36.3	35.6	29	22	30.3	53.7	65.7	63.8	34	69	75.6
73	37.11	Woman	Non-Hispanic White	Flaccid	Bilateral AFO	Never	0	1	35.07	34.1	34.4	17	25	32.7	81.6	69.4	59.8	27.5	75.8	75.6
74	68.53	Woman	Non-Hispanic White	Flaccid	Bilateral AFO	Home	0	2	35.28	41	41.9	29	18	27.5	40.3	41	43.8	27.5	46	53.9
75	85.65	Woman	Non-Hispanic White	Flaccid	Bilateral AFO	Home	1	1	35.33	36.3	35.6	30	17	34.4	40.3	41	32	64.2	33.7	41.6
76	56.1	Woman	Non-Hispanic White	Flaccid	Unilateral AFO	Home	6	2	35.47	34.9	35.6	12	16	22.6	69.3	63.9	68.8	27.5	64.6	75.6
77	54.88	Woman	Non-Hispanic White	Spastic	Bilateral AFO	Home	0	2	35.49	36.3	36.8	24	16	32.7	40.3	51.8	50.5	34	55.1	41.6
78	51.66	Woman	Non-Hispanic White	Spastic	Bilateral AFO	Never	2	1000	35.67	34.9	34.4	13	15	25.4	69.3	57.3	50.5	42.3	53.1	69.7
79	81.77	Woman	Non-Hispanic White	Flaccid	Unilateral AFO	Home	2	0	35.85	38.8	42.8	33	25	33.1	59.5	51.8	59.8	37.3	57	66.6
80	71.99	Man	Non-Hispanic White	Flaccid	Bilateral AFO	Home	3	5	35.95	36.3	36.8	23	15	24.1	57.7	62.2	54.3	27.5	64.6	71.6
81	61.73	Man	Non-Hispanic White	None	Unilateral AFO	Home	2	11	35.95	36.3	33	12	11	26.7	65.3	60.5	43.8	34	60.7	69.7
82	70.98	Woman	Non-Hispanic White	Spastic	Unilateral AFO	Home	2	4	35.97	38.2	38.9	15	15	26.7	40.3	53.9	54.3	34	60.7	66.6
83	55.09	Woman	Non-Hispanic White	Unknown	Bilateral AFO	Home	1	5	35.97	38.2	38.9	17	21	29.6	71.2	51.8	56.1	37.3	66.7	66.6
84	85.14	Woman	Non-Hispanic Asian	Spastic	Unilateral AFO	Home	4	1	35.99	38.8	38.9	15	15	24.9	61.4	69.4	50.5	35.7	69	69.7
85	58.12	Woman	Non-Hispanic White	Spastic	Unilateral AFO	Home	2	3	35.99	35.6	36.8	6	13	26.2	65.3	60.5	50.5	27.5	75.8	71.6
86	66.89	Woman	Other	Flaccid	Bilateral AFO	Home	1	0	36.02	36.3	36.8	26	24	33.9	59.5	63.9	52.4	27.5	58.8	41.6
87	72.31	Woman	Non-Hispanic White	Flaccid	Bilateral AFO	Home	1	2	36.03	36.9	37.9	34	19	33.1	48	41	37.5	48.1	51	41.6
88	80.01	Woman	Non-Hispanic White	Flaccid	Bilateral KAFO	Home	1	3	36.05	38.8	40.9	25	27	33.5	40.3	41	46.2	50	33.7	41.6
89	59.81	Man	Hispanic	Unknown	Bilateral AFO	Home	6	7	36.21	36.9	41.9	14	18	23.6	61.4	49	43.8	37.3	57	65.2
90	56.97	Man	Non-Hispanic White	Spastic	Unilateral AFO	Never	1	20	36.36	36.3	36.8	20	23	32	59.5	67.5	52.4	31.8	53.1	71.6
91	64.28	Woman	Non-Hispanic White	Flaccid	Bilateral AFO	Home	0	1	36.36	35.6	34.4	22	23	30.3	55.8	58.9	57.9	34	48.6	59.9
92	32.53	Woman	Non-Hispanic White	Spastic	Bilateral KAFO	Home	0	2	36.44	35.6	35.6	20	16	25.8	57.7	49	56.1	51.9	57	55.6
93	71.83	Man	Non-Hispanic White	Flaccid	Unilateral AFO	Community	1	0	36.55	39.3	41.9	41	33	33.9	40.3	41	48.4	40.5	33.7	61.2
94	67.22	Woman	Non-Hispanic White	Spastic	Unilateral AFO	Home	0	0	36.58	36.3	36.8	24	15	28.7	48	41	41.1	51.9	39.7	52
95	72.05	Woman	Non-Hispanic White	None	Unilateral AFO	Home	2	0	36.68	37.6	35.6	20	17	31.6	48	49	46.2	35.7	48.6	68
96	70.85	Man	Non-Hispanic White	Flaccid	Bilateral AFO	Home	1	2	36.71	34.1	33	22	21	32.4	71.2	71.2	73.3	35.7	75.8	66.6
97	66.71	Woman	Non-Hispanic White	Spastic	Unilateral AFO	Home	0	4	36.84	36.3	35.6	23	20	32	40.3	41	43.8	44.2	51	49.6
98	76	Man	Non-Hispanic White	Flaccid	Unilateral AFO	Home	3	2	36.85	35.6	36.8	16	22	30.3	53.7	51.8	68.8	35.7	51	62.5
99	69	Woman	Non-Hispanic Black	Flaccid	Bilateral AFO	Home	0	0	36.88	34.9	35.6	35	29	38	40.3	49	43.8	51.9	46	41.6
100	70.39	Man	Non-Hispanic White	Spastic	Unilateral AFO	Home	1	8	36.91	39.9	38.9	18	19	25.8	63.4	57.3	57.9	31.8	62.7	61.2
101	62.67	Man	Non-Hispanic White	Spastic	Bilateral AFO	Home	4	10	36.99	38.2	36.8	26	20	33.9	65.3	69.4	48.4	35.7	57	66.6
102	58.89	Woman	Non-Hispanic Black	Spastic	Bilateral AFO	Home	2	2	37.15	35.6	37.9	26	19	34.8	67.3	58.9	54.3	38.8	60.7	63.8
103	59.55	Man	Non-Hispanic White	Flaccid	Bilateral KAFO	Home	0	2	37.16	39.3	38.9	22	18	27.9	65.3	55.7	50.5	31.8	51	41.6
104	65.88	Man	Non-Hispanic White	Flaccid	Bilateral AFO	Home	2	10	37.36	39.3	40	18	19	28.7	55.8	49	50.5	42.3	57	52
105	66.83	Man	Non-Hispanic Asian	Spastic	Unilateral AFO	Home	2	1	37.37	36.3	36.8	9	14	25.8	55.8	57.3	43.8	27.5	57	41.6
106	47.47	Woman	Non-Hispanic Black	Spastic	Other	Home	4	6	37.39	38.8	38.9	33	28	28.7	71.2	60.5	59.8	35.7	57	66.6
107	68.68	Woman	Non-Hispanic White	Flaccid	Unilateral AFO	Home	3	3	37.4	38.2	36.8	13	17	28.7	69.3	67.5	63.8	31.8	62.7	68
108	20.78	Woman	Non-Hispanic Asian	Flaccid	Bilateral AFO	Home	0	1	37.41	34.9	37.9	39	25	33.1	40.3	41	32	51.9	51	41.6
109	58.55	Woman	Non-Hispanic White	Flaccid	Bilateral AFO	Home	2	6	37.48	36.3	37.9	27	33	34.8	55.8	55.7	56.1	46.2	53.1	61.2
110	67.03	Woman	Non-Hispanic White	Spastic	Unilateral KAFO	Home	1	1	37.49	38.8	38.9	35	33	34.8	63.4	53.9	50.5	40.5	33.7	61.2
111	55.95	Woman	Non-Hispanic White	Flaccid	Bilateral AFO	Community	0	4	37.54	37.6	40	25	21	32	53.7	57.3	50.5	42.3	51	41.6
112	64.94	Man	Non-Hispanic White	Flaccid	Bilateral AFO	Home	0	4	37.58	36.3	37.9	18	14	29.6	63.4	62.2	52.4	35.7	57	62.5
113	58.17	Man	Non-Hispanic White	Flaccid	Unilateral AFO	Home	2	5	37.68	35.6	35.6	31	20	36.3	57.7	60.5	57.9	34	62.7	41.6
114	68.5	Man	Non-Hispanic White	Spastic	Unilateral AFO	Home	1	0	37.77	40.4	42.8	39	35	32.7	40.3	41	50.5	48.1	48.6	41.6
115	34.61	Man	Non-Hispanic Black	Spastic	Bilateral AFO	Home	0	1	37.78	34.9	34.4	23	19	33.5	57.7	53.9	43.8	40.5	48.6	58.5
116	67.84	Woman	Non-Hispanic White	Flaccid	Bilateral AFO	Community	0	0	37.96	39.9	40.9	28	18	29.6	59.5	55.7	32	51.9	48.6	41.6
117	71.44	Man	Non-Hispanic White	Spastic	Unilateral AFO	Home	2	2	37.98	36.9	36.8	19	25	24.9	48	41	48.4	64.2	33.7	63.8
118	52.23	Woman	Non-Hispanic White	None	Unilateral AFO	Home	2	5	37.98	41	42.8	21	22	32.7	51.2	41	46.2	37.3	46	41.6
119	42.32	Woman	Hispanic	Spastic	Unilateral KAFO	Home	1	5	37.99	37.6	38.9	14	21	28.7	59.5	41	68.8	46.2	66.7	75.6
120	56.03	Woman	Non-Hispanic White	Flaccid	Bilateral AFO	Home	5	4	38.01	38.8	38.9	6	14	26.7	55.8	55.7	57.9	27.5	66.7	75.6
121	75.39	Woman	Non-Hispanic White	Flaccid	Bilateral AFO	Home	3	3	38.11	37.6	38.9	28	23	33.1	53.7	57.3	50.5	51.9	48.6	57.1
122	43.64	Woman	Non-Hispanic White	Flaccid	Bilateral AFO	Home	0	6	38.12	40.4	40.9	22	17	29.6	61.4	62.2	52.4	38.8	51	53.9
123	36.96	Man	Non-Hispanic White	Spastic	Bilateral AFO	Home	2	2	38.25	39.3	40.9	12	13	19.5	53.7	41	48.4	27.5	51	41.6
124	61.89	Man	Non-Hispanic White	Flaccid	Unilateral AFO	Home	7	7	38.25	36.9	36.8	11	18	28.7	69.3	65.7	56.1	27.5	64.6	69.7
125	72.63	Man	Non-Hispanic White	Flaccid	Unilateral AFO	Community	4	3	38.29	40.4	40.9	24	21	31.2	51.2	41	41.1	50	46	41.6
126	61.84	Man	Non-Hispanic White	Spastic	Other	Home	1	3	38.32	43	40	27	26	31.6	40.3	41	50.5	46.2	53.1	63.8
127	63.49	Man	Non-Hispanic White	Spastic	Bilateral AFO	Home	3	3	38.36	40.4	44.6	26	25	31.6	51.2	51.8	57.9	40.5	58.8	61.2
128	82.72	Man	Non-Hispanic White	Flaccid	Bilateral AFO	Home	2	1	38.38	38.2	37.9	18	16	29.6	48	49	32	46.2	33.7	57.1
129	54.4	Woman	Non-Hispanic Black	Spastic	Unilateral AFO	Home	4	0	38.72	36.9	37.9	23	18	30.3	40.3	41	50.5	51.9	55.1	66.6
130	54.9	Woman	Non-Hispanic White	Spastic	Unilateral AFO	Home	1	5	38.75	39.9	38.9	16	21	29.6	51.2	63.9	43.8	35.7	48.6	63.8
131	61.95	Man	Non-Hispanic White	Flaccid	Unilateral AFO	Home	0	6	38.82	39.3	40.9	30	24	32.4	55.8	51.8	43.8	38.8	57	41.6
132	78.36	Man	Non-Hispanic White	Spastic	Unilateral AFO	Home	3	200	38.88	38.2	38.9	18	20	28.7	67.3	62.2	59.8	31.8	62.7	61.2
133	41.07	Man	Other	Spastic	Unilateral AFO	Home	2	0	38.97	38.2	36.8	38	32	33.5	67.3	62.2	57.9	27.5	71.6	53.9
134	39.88	Woman	Non-Hispanic White	Flaccid	Unilateral AFO	Home	1	10	39.01	38.2	38.9	16	21	30.7	75.4	69.4	68.8	27.5	64.6	69.7
135	58.67	Man	Non-Hispanic White	Spastic	Unilateral AFO	Home	4	3	39.02	38.8	38.9	23	20	28.7	59.5	62.2	48.4	34	51	57.1
136	40.37	Woman	Non-Hispanic White	Spastic	Unilateral AFO	Home	2	40	39.06	37.6	38.9	12	13	23.1	53.7	73.3	73.3	27.5	75.8	75.6
137	63.46	Woman	Non-Hispanic White	Flaccid	Bilateral AFO	Community	1	1	39.06	36.9	36.8	20	21	30	59.5	60.5	73.3	37.3	75.8	71.6
138	42.95	Woman	Non-Hispanic White	None	Unilateral AFO	Home	0	0	39.09	39.3	40	23	22	33.9	61.4	57.3	48.4	31.8	55.1	68
139	51.05	Woman	Non-Hispanic White	None	Bilateral AFO	Home	4	120	39.13	34.9	35.6	11	24	30.7	53.7	55.7	68.8	35.7	75.8	69.7
140	69.11	Woman	Non-Hispanic White	Flaccid	Unilateral KAFO	Home	2	6	39.24	36.9	36.8	13	20	27.5	55.8	63.9	66	31.8	75.8	68
141	39.07	Woman	Non-Hispanic White	Spastic	Bilateral KAFO	Home	0	50	39.32	38.2	36.8	24	22	34.4	57.7	51.8	54.3	40.5	57	41.6
142	29.92	Woman	Non-Hispanic White	Flaccid	Bilateral AFO	Community	1	3	39.37	40.4	42.8	31	26	27.5	55.8	53.9	57.9	51.9	53.1	62.5
143	39.64	Woman	Non-Hispanic Black	Flaccid	Unilateral AFO	Home	2	1	39.37	37.6	38.9	45	28	34.8	40.3	41	32	46.2	43.1	63.8
144	59.67	Man	Non-Hispanic White	Spastic	Bilateral KAFO	Home	0	0	39.43	39.9	38.9	20	17	24.9	40.3	41	37.5	58.3	43.1	65.2
145	74.77	Man	Non-Hispanic White	None	Bilateral AFO	Community	6	1	39.44	37.6	37.9	18	25	27.5	61.4	62.2	59.8	37.3	64.6	66.6
146	52.45	Man	Non-Hispanic White	Flaccid	Unilateral AFO	Never	3	0	39.48	41	40.9	27	25	31.6	51.2	55.7	56.1	27.5	69	66.6
147	23.94	Woman	Non-Hispanic White	Spastic	Unilateral AFO	Home	0	0	39.71	38.8	40.9	26	27	30.7	51.2	53.9	46.2	44.2	57	61.2
148	44.65	Woman	Non-Hispanic White	Spastic	Unilateral AFO	Home	2	1	39.72	41	40	13	15	31.6	67.3	71.2	68.8	35.7	64.6	71.6
149	43.94	Man	Non-Hispanic White	Spastic	Unilateral AFO	Never	1	15	39.72	39.3	37.9	17	21	27.9	61.4	65.7	59.8	37.3	71.6	62.5
150	65.37	Woman	Non-Hispanic Black	None	Unilateral AFO	Home	1	0	39.79	42	42.8	27	23	32	59.5	51.8	54.3	48.1	51	65.2
151	60.02	Man	Non-Hispanic White	Flaccid	Bilateral AFO	Home	1	20	39.8	38.8	38.9	13	19	29.2	55.8	41	50.5	27.5	60.7	66.6
152	73.58	Woman	Non-Hispanic White	Flaccid	Unilateral AFO	Home	0	2	39.84	43	46.4	35	39	38	48	58.9	50.5	38.8	58.8	41.6
153	80.43	Woman	Non-Hispanic White	Spastic	Unilateral AFO	Home	3	0	39.95	42	41.9	29	27	36.3	48	51.8	56.1	38.8	51	75.6
154	49.05	Woman	Non-Hispanic White	Spastic	Bilateral AFO	Home	0	6	39.96	39.9	40	20	22	31.6	61.4	55.7	52.4	31.8	75.8	66.6
155	64.33	Woman	Non-Hispanic White	Spastic	Bilateral AFO	Home	1	4	40	36.9	36.8	30	20	35.1	40.3	41	43.8	37.3	48.6	41.6
156	62.82	Man	Non-Hispanic Asian	Spastic	Unilateral AFO	Home	2	13	40.02	39.9	37.9	16	17	27.9	65.3	69.4	57.9	27.5	64.6	63.8
157	58.94	Woman	Non-Hispanic White	Flaccid	Bilateral KAFO	Home	0	20	40.03	38.8	38.9	44	30	33.1	51.2	41	46.2	35.7	48.6	55.6
158	56.28	Woman	Non-Hispanic White	None	Unilateral AFO	Home	1	2	40.04	38.2	37.9	21	26	32.7	59.5	57.3	56.1	37.3	58.8	66.6
159	64.3	Woman	Non-Hispanic White	Spastic	Unilateral KAFO	Home	1	3	40.07	39.9	40.9	33	26	35.5	57.7	49	46.2	44.2	60.7	55.6
160	65.74	Woman	Non-Hispanic White	Flaccid	Unilateral AFO	Home	1	0	40.07	43	46.4	39	28	35.5	61.4	58.9	54.3	42.3	64.6	41.6
161	45.66	Man	Non-Hispanic White	Flaccid	Unilateral AFO	Never	1	6	40.19	36.9	35.6	16	17	30	75.4	67.5	56.1	35.7	71.6	75.6
162	56.56	Woman	Non-Hispanic White	Spastic	Other	Home	2	15	40.23	41	43.7	31	29	36.3	40.3	41	66	35.7	60.7	75.6
163	65.6	Woman	Non-Hispanic White	None	Unilateral AFO	Home	1	0	40.25	39.9	37.9	26	23	31.2	55.8	62.2	52.4	38.8	58.8	66.6
164	55.02	Woman	Non-Hispanic White	Flaccid	Unilateral AFO	Home	4	5	40.32	39.9	40	15	24	31.6	65.3	63.9	59.8	38.8	69	75.6
165	56.8	Man	Non-Hispanic White	Spastic	Unilateral KAFO	Home	1	12	40.36	38.8	37.9	14	22	25.4	51.2	55.7	52.4	44.2	64.6	66.6
166	78.21	Woman	Non-Hispanic White	Flaccid	Unilateral AFO	Home	3	0	40.41	39.3	37.9	25	29	33.9	53.7	58.9	43.8	42.3	66.7	65.2
167	50.56	Man	Non-Hispanic White	None	Unilateral AFO	Community	1	20	40.5	38.2	34.4	15	16	25.4	51.2	51.8	63.8	31.8	57	71.6
168	72.06	Woman	Non-Hispanic American Indian or Alaska Native	None	Unilateral AFO	Home	4	2	40.56	41.5	40.9	20	20	31.2	59.5	62.2	73.3	37.3	66.7	75.6
169	53.56	Woman	Non-Hispanic White	Flaccid	Bilateral AFO	Home	0	1	40.59	42	40	32	24	31.2	71.2	58.9	41.1	31.8	62.7	55.6
170	56.95	Man	Non-Hispanic Black	Flaccid	Unilateral AFO	Home	4	3	40.61		36.8	15	19	32.7	67.3	65.7	63.8	38.8	53.1	75.6
171	61.77	Woman	Non-Hispanic White	Flaccid	Unilateral AFO	Home	1	0	40.66	39.3	38.9	27	25	36.3	40.3	41	41.1	44.2	51	61.2
172	71.5	Woman	Non-Hispanic White	Flaccid	Unilateral AFO	Home	2	4	40.75	41	40.9	16	20	29.2	61.4	62.2	52.4	27.5	57	69.7
173	62.27	Woman	Non-Hispanic White	None	Unilateral AFO	Home	1	3	40.8	41.5	40.9	24	24	33.5	61.4	53.9	52.4	42.3	57	65.2
174	57.57	Man	Non-Hispanic White	Spastic	Other	Home	1	5	40.81	39.9	40.9	37	26	35.1	65.3	69.4	56.1	38.8	58.8	63.8
175	73.21	Woman	Non-Hispanic White	Spastic	Unilateral AFO	Home	0	0	40.84	42	43.7	21	32	30.3	51.2	49	41.1	27.5	51	41.6
176	41.86	Woman	Non-Hispanic White	Flaccid	Unilateral AFO	Community	2	10	40.85	42.5	40.9	28	24	31.6	48	51.8	54.3	44.2	58.8	66.6
177	86.44	Man	Non-Hispanic White	Flaccid	Unilateral KAFO	Home	3	6	40.89	39.9	38.9	20	28	32	55.8	55.7	43.8	44.2	58.8	68
178	56.14	Man	Non-Hispanic White	Spastic	Bilateral AFO	Home	2	1	40.92	41.5	42.8	26	22	33.1	48	41	46.2	48.1	46	55.6
179	80.56	Man	Non-Hispanic White	Flaccid	Bilateral AFO	Home	0	20	40.92	42	40	18	19	29.6	57.7	49	43.8	37.3	53.1	66.6
180	79.84	Man	Hispanic	None	Unilateral AFO	Home	1	2	40.93	40.4	40	25	19	29.2	63.4	57.3	48.4	44.2	48.6	66.6
181	59.28	Woman	Non-Hispanic White	Spastic	Unilateral KAFO	Home	0	1	40.96	39.3	38.9	27	19	30	40.3	49	41.1	37.3	57	41.6
182	46.14	Man	Non-Hispanic White	Spastic	Bilateral AFO	Community	0	10	40.97	41	40.9	33	36	33.5	55.8	53.9	41.1	44.2	51	57.1
183	58.01	Woman	Non-Hispanic White	Spastic	Unilateral AFO	Home	2	3	41	41.5	40	20	20	27.9	63.4	65.7	68.8	34	75.8	55.6
184	64.16	Woman	Non-Hispanic White	Flaccid	Unilateral AFO	Home	4	5	41.02	41.5	40	10	20	30	69.3	71.2	46.2	27.5	75.8	69.7
185	75.16	Man	Non-Hispanic White	Flaccid	Unilateral KAFO	Home	2	6	41.03	42.5	38.9	30	24	32.4	40.3	49	46.2	37.3	60.7	65.2
186	69.66	Woman	Non-Hispanic White	Spastic	Unilateral AFO	Home	2	1	41.07	41.5	44.6	26	24	32.4	40.3	41	46.2	51.9	46	41.6
187	84.77	Man	Non-Hispanic Asian	None	Unilateral AFO	Community	2	2	41.09	41	38.9	23	23	30	55.8	58.9	46.2	37.3	60.7	68
188	55.89	Woman	Non-Hispanic White	Spastic	Bilateral AFO	Home	0	12	41.1	39.3	41.9	31	30	33.9	40.3	41	50.5	44.2	58.8	55.6
189	73.62	Woman	Non-Hispanic White	Flaccid	Unilateral AFO	Home	1	10	41.1	43	45.5	35	39	37.2	71.2	58.9	59.8	40.5	62.7	59.9
190	80.42	Man	Non-Hispanic White	Spastic	Bilateral KAFO	Home	0	2	41.11	43.5	45.5	49	33	35.5	53.7	49	48.4	51.9	43.1	41.6
191	42.47	Man	Non-Hispanic White	None	Unilateral AFO	Home	0	1	41.12	39.3	40.9	17	26	31.6	57.7	58.9	56.1	35.7	64.6	75.6
192	74.23	Man	Non-Hispanic White	Flaccid	Unilateral AFO	Home	0	2	41.15	39.9	36.8	35	19	30.7	61.4	53.9	52.4	44.2	58.8	55.6
193	57.21	Man	Non-Hispanic White	Spastic	Unilateral AFO	Home	0	3	41.16	39.3	40	27	28	33.9	63.4	62.2	61.7	34	60.7	62.5
194	57.37	Man	Non-Hispanic White	Unknown	Unilateral AFO	Community	3	20	41.16	39.3	40	28	24	37.2	51.2	41	46.2	44.2	62.7	62.5
195	61.79	Woman	Non-Hispanic White	None	Unilateral AFO	Never	0	0	41.17	44.9	47.2	34	35	38.8	63.4	41	32	37.3	39.7	61.2
196	85.24	Man	Non-Hispanic White	Spastic	Unilateral AFO	Home	1	2	41.23	42.5	43.7	21	27	25.8	40.3	41	48.4	48.1	57	41.6
197	61.12	Man	Non-Hispanic Asian	Flaccid	Unilateral AFO	Home	1	1	41.32	38.8	38.9	37	23	33.9	40.3	41	43.8	48.1	51	57.1
198	65.34	Woman	Non-Hispanic White	Flaccid	Bilateral AFO	Home	4	6	41.39	39.9	40.9	19	24	28.3	57.7	49	59.8	46.2	48.6	53.9
199	64.8	Woman	Non-Hispanic White	Spastic	Bilateral AFO	Home	2	4	41.4	42	38.9	22	15	32.4	59.5	62.2	48.4	31.8	53.1	75.6
200	41.89	Woman	Non-Hispanic White	Flaccid	Unilateral AFO	Home	0	6	41.44	42	44.6	20	28	30	48	41	41.1	37.3	51	59.9
201	67.67	Man	Non-Hispanic White	Flaccid	Unilateral KAFO	Home	4	6	41.56	42.5	41.9	23	25	34.8	40.3	41	46.2	37.3	53.1	66.6
202	19.64	Woman	Non-Hispanic White	Unknown	Bilateral AFO	Never	3	3	41.56	39.3	37.9	29	34	31.6	61.4	67.5	46.2	40.5	69	66.6
203	68.41	Woman	Hispanic	Flaccid	Unilateral AFO	Community	3	2	41.6	43	40.9	32	29	35.1	55.8	41	50.5	44.2	66.7	55.6
204	39.61	Woman	Non-Hispanic White	Spastic	Bilateral AFO	Home	1	2	41.66	43	43.7	32	28	34.4	40.3	41	57.9	48.1	48.6	58.5
205	74.36	Woman	Non-Hispanic White	Flaccid	Unilateral AFO	Home	1	2	41.68	44	43.7	36	24	32.4	40.3	41	43.8	44.2	43.1	55.6
206	48.66	Man	Non-Hispanic White	Flaccid	Bilateral AFO	Community	1	5	41.8	42.5	43.7	18	22	29.2	63.4	57.3	57.9	37.3	64.6	71.6
207	74.89	Woman	Non-Hispanic White	None	Unilateral AFO	Home	4	3	41.86	41	40	18	14	22.2	40.3	41	54.3	27.5	57	69.7
208	53	Woman	Non-Hispanic White	Spastic	Unilateral AFO	Never	2	1	41.87	43.5	44.6	40	28	38	48	51.8	41.1	44.2	69	55.6
209	65.66	Woman	Non-Hispanic Black	Spastic	Other	Home	1	2	41.88	40.4	40.9	27	25	28.7	40.3	41	52.4	44.2	48.6	57.1
210	66.9	Man	Non-Hispanic White	Spastic	Unilateral KAFO	Home	0	6	41.88	40.4	37.9	38	43	40.6	51.2	49	56.1	64.2	46	41.6
211	67.65	Man	Non-Hispanic White	Flaccid	Unilateral AFO	Home	2	12	41.89	42.5	40	23	22	30.3	61.4	57.3	41.1	27.5	62.7	75.6
212	75.47	Man	Non-Hispanic White	Spastic	Bilateral AFO	Home	0	1	41.91	44.5	44.6	36	32	35.1	40.3	41	32	44.2	33.7	41.6
213	68.18	Woman	Non-Hispanic White	Flaccid	Other	Home	1	0	42.01	40.4	40	37	35	34.8	51.2	49	43.8	51.9	46	41.6
214	69.39	Man	Non-Hispanic multiple races	Flaccid	Bilateral AFO	Home	1	10	42.06	42.5	42.8	10	29	27.1	48	55.7	61.7	37.3	60.7	75.6
215	66.14	Man	Non-Hispanic White	Flaccid	Unilateral KAFO	Home	0	2	42.07	42	38.9	37	29	37.6	48	41	54.3	38.8	39.7	58.5
216	60.61	Man	Non-Hispanic White	Spastic	Bilateral AFO	Home	3	6	42.1	42.5	43.7	28	21	32.4	65.3	53.9	52.4	27.5	57	69.7
217	65.47	Man	Non-Hispanic White	Flaccid	Bilateral AFO	Home	0	1	42.13	41.5	40	17	23	29.2	59.5	55.7	68.8	37.3	66.7	75.6
218	69.86	Woman	Non-Hispanic White	Flaccid	Unilateral AFO	Home	1	3	42.14	39.9	40	19	25	34.4	51.2	57.3	54.3	31.8	60.7	65.2
219	83.65	Man	Non-Hispanic White	Flaccid	Unilateral AFO	Home	2	11	42.18	42	40	21	23	32.4	48	41	50.5	46.2	39.7	55.6
220	74.58	Woman	Other	Flaccid	Unilateral AFO	Home	0	3	42.2	42.5	41.9	23	22	29.6	51.2	51.8	41.1	50	48.6	57.1
221	40.32	Woman	Non-Hispanic Black	Spastic	Other	Home	2	3	42.22	42	43.7	23	27	30.3	40.3	41	59.8	37.3	64.6	75.6
222	34.09	Woman	Non-Hispanic White	Flaccid	Unilateral AFO	Home	2	6	42.4	42	42.8	32	32	35.1	65.3	67.5	73.3	42.3	69	69.7
223	61.51	Woman	Non-Hispanic White	Flaccid	Unilateral AFO	Home	0	4	42.46	45.9	46.4	30	25	34.8	40.3	41	43.8	27.5	62.7	41.6
224	70.26	Woman	Non-Hispanic White	Flaccid	Unilateral AFO	Home	1	1	42.54	43	43.7	28	25	31.2	63.4	58.9	59.8	27.5	57	66.6
225	58.31	Woman	Non-Hispanic White	Flaccid	Unilateral AFO	Never	0	0	42.57	42.5	44.6	25	20	33.1	63.4	67.5	73.3	46.2	64.6	55.6
226	51.13	Man	Non-Hispanic White	None	Unilateral KAFO	Never	1	9	42.61	42.5	40.9	18	20	30.3	57.7	53.9	52.4	34	51	61.2
227	50.21	Man	Non-Hispanic White	Spastic	Unilateral KAFO	Home	1	12	42.68	42	40.9	35	30	36.8	48	41	43.8	44.2	46	75.6
228	72.36	Woman	Non-Hispanic White	Flaccid	Unilateral AFO	Never	2	2	42.69	42.5	44.6	30	26	32.7	40.3	41	54.3	44.2	51	57.1
229	63.69	Woman	Non-Hispanic White	Flaccid	Unilateral AFO	Home	4	5	42.69	43	43.7	33	29	30.7	59.5	58.9	50.5	38.8	58.8	61.2
230	38.44	Woman	Non-Hispanic multiple races	Spastic	Bilateral AFO	Home	1	1	42.73	43	45.5	29	28	33.1	51.2	51.8	68.8	44.2	57	59.9
231	63.53	Woman	Non-Hispanic White	Spastic	Other	Home	2	3	42.75	41.5	42.8	30	24	32.4	51.2	51.8	59.8	46.2	57	53.9
232	64.69	Man	Non-Hispanic White	Flaccid	Bilateral AFO	Never	0	32	42.77	43	41.9	26	23	28.7	63.4	63.9	63.8	35.7	75.8	65.2
233	74.21	Man	Non-Hispanic White	Flaccid	Bilateral AFO	Community	0	2	42.84	42.5	41.9	34	26	32	51.2	57.3	52.4	35.7	64.6	61.2
234	51.55	Woman	Non-Hispanic White	Flaccid	Bilateral AFO	Home	1	6	42.89	44	44.6	31	21	28.3	55.8	58.9	63.8	44.2	64.6	62.5
235	30.02	Woman	Non-Hispanic White	Flaccid	Bilateral AFO	Never	1	8	42.91	42	40	19	24	30.3	65.3	79.4	66	31.8	75.8	75.6
236	68.44	Man	Non-Hispanic White	Spastic	Unilateral AFO	Home	4	2	42.94	44.5	45.5	33	27	27.9	48	55.7	59.8	37.3	51	66.6
237	54.86	Man	Non-Hispanic Black	Spastic	Unilateral AFO	Community	1	2	43.03	41.5	42.8	22	31	25.4	59.5	58.9	48.4	27.5	51	66.6
238	80.77	Man	Non-Hispanic White	Spastic	Unilateral AFO	Home	1	6	43.06	42.5	41.9	25	30	33.9	53.7	49	52.4	42.3	58.8	69.7
239	62.57	Man	Non-Hispanic White	None	Unilateral AFO	Community	2	2	43.12	44.5	43.7	32	31	35.5	67.3	58.9	46.2	37.3	64.6	59.9
240	42.49	Woman	Non-Hispanic White	Flaccid	Unilateral AFO	Never	1	2	43.16	45.4	45.5	22	27	30.3	63.4	60.5	59.8	44.2	62.7	62.5
241	80.39	Man	Non-Hispanic White	Flaccid	Bilateral AFO	Home	2	8	43.17	44.5	45.5	29	22	34.8	48	41	32	58.3	48.6	41.6
242	77.02	Woman	Non-Hispanic White	Spastic	Unilateral AFO	Never	1	3	43.19	42	41.9	33	31	32	51.2	41	46.2	48.1	33.7	55.6
243	68.5	Man	Non-Hispanic AsianNon-Hispanic Asian	Flaccid	Unilateral KAFO	Home	2	1	43.21	42	40.9	31	31	33.9	48	49	37.5	50	58.8	61.2
244	64.78	Woman	Non-Hispanic White	Spastic	Unilateral AFO	Community	0	20	43.23	43.5	44.6	34	26	36.3	55.8	58.9	57.9	44.2	51	55.6
245	80.43	Woman	Non-Hispanic White	None	Unilateral AFO	Community	2	0	43.33	43	41.9	25	28	34.4	40.3	41	43.8	58.3	51	62.5
246	52.84	Man	Non-Hispanic White	Unknown	Bilateral AFO	Home	1	6	43.36	42.5	42.8	27	21	33.1	67.3	67.5	56.1	37.3	62.7	68
247	66.7	Woman	Non-Hispanic White	Flaccid	Bilateral AFO	Home	2	4	43.37	43	43.7	32	28	35.1	61.4	60.5	56.1	44.2	57	62.5
248	47.36	Woman	Non-Hispanic White	Flaccid	Bilateral AFO	Home	2	4	43.38	43.5	43.7	33	30	33.1	48	41	43.8	34	62.7	75.6
249	42.66	Woman	Non-Hispanic Black	Unknown	Bilateral AFO	Home	1	2	43.41	41.5	40.9	32	36	35.1	40.3	41	46.2	46.2	33.7	41.6
250	41.31	Man	Non-Hispanic White	Spastic	Unilateral AFO	Community	1	1	43.48	45.4	45.5	19	31	29.6	63.4	65.7	43.8	48.1	64.6	63.8
251	61.49	Man	Non-Hispanic White	Flaccid	Bilateral AFO	Home	0	15	43.53	44	43.7	26	26	34.4	55.8	55.7	50.5	40.5	58.8	66.6
252	66.45	Woman	Non-Hispanic White	Spastic	Unilateral AFO	Home	3	0	43.55	43.5	42.8	41	27	32.4	51.2	49	43.8	44.2	46	41.6
253	43.54	Woman	Non-Hispanic White	Flaccid	Unilateral AFO	Community	0	0	43.59	44	43.7	23	34	36.3	55.8	58.9	63.8	37.3	64.6	66.6
254	39.17	Man	Hispanic	Flaccid	Unilateral AFO	Home	1	2	43.6	43	43.7	32	31	32.7	59.5	60.5	63.8	50	53.1	57.1
255	62.96	Woman	Non-Hispanic White	Flaccid	Unilateral AFO	Home	6	2	43.77	44.5	45.5	32	31	35.9	71.2	65.7	63.8	38.8	71.6	68
256	70.4	Man	Non-Hispanic White	Flaccid	Bilateral AFO	Home	1	3	43.78	44	42.8	33	30	36.8	48	41	32	40.5	39.7	55.6
257	49.11	Woman	Non-Hispanic White	Flaccid	Unilateral AFO	Community	3	30	43.82	44.5	41.9	19	24	31.2	63.4	58.9	68.8	27.5	64.6	66.6
258	57.47	Woman	Non-Hispanic White	Flaccid	Bilateral AFO	Community	0	3	43.85	42.5	40	43	34	40.6	40.3	51.8	46.2	42.3	46	41.6
259	58.83	Woman	Non-Hispanic White	Flaccid	Unilateral AFO	Never	1	2	43.89	42.5	42.8	25	28	36.8	48	41	54.3	40.5	55.1	66.6
260	61.05	Man	Non-Hispanic White	Flaccid	Unilateral AFO	Never	1	0	43.91	46.3	48	25	29	33.9	51.2	49	66	44.2	62.7	62.5
261	40.88	Man	Non-Hispanic White	Spastic	Bilateral AFO	Home	0	15	43.94	43.5	42.8	35	23	36.3	40.3	41	59.8	27.5	66.7	75.6
262	73.41	Woman	Non-Hispanic White	Flaccid	Unilateral AFO	Community	2	0	43.98	43	40	18	30	34.4	48	41	63.8	31.8	53.1	66.6
263	72.62	Man	Non-Hispanic White	Flaccid	Unilateral AFO	Community	1	1	44	46.3	46.4	39	26	33.5	51.2	49	41.1	51.9	57	62.5
264	82.51	Woman	Non-Hispanic White	Flaccid	Bilateral AFO	Home	2	1	44	44	43.7	38	34	34.8	40.3	41	57.9	44.2	57	41.6
265	67.14	Man	Hispanic	Flaccid	Unilateral AFO	Home	0	2	44.03	43.5	42.8	20	22	29.6	53.7	53.9	46.2	31.8	51	65.2
266	73.07	Man	Non-Hispanic White	Flaccid	Unilateral KAFO	Home	0	2	44.03	43.5	46.4	44	42	38	40.3	51.8	32	34	46	55.6
267	53.1	Woman	Non-Hispanic White	Spastic	Unilateral AFO	Home	2	0	44.04	43	47.2	32	32	35.5	65.3	58.9	52.4	40.5	57	49.6
268	62.26	Man	Non-Hispanic White	Flaccid	Bilateral AFO	Never	2	4	44.1	46.8	47.2	37	25	32	59.5	41	37.5	46.2	51	52
269	61.63	Woman	Non-Hispanic White	Spastic	Unilateral AFO	Home	1	2	44.12	43	42.8	26	26	34.8	55.8	55.7	46.2	27.5	64.6	66.6
270	78.2	Woman	Non-Hispanic White	Spastic	Unilateral AFO	Home	3	10	44.13	45.9	46.4	24	29	33.9	40.3	41	48.4	27.5	58.8	61.2
271	83.3	Man	Non-Hispanic White	Flaccid	Unilateral AFO	Home	4	0	44.14	44.9	45.5	35	28	34.8	63.4	51.8	48.4	37.3	51	61.2
272	46.61	Woman	Non-Hispanic White	Flaccid	Bilateral AFO	Never	0	5	44.19	44	44.6	26	24	27.5	65.3	63.9	63.8	34	66.7	68
273	69.77	Woman	Non-Hispanic White	Spastic	Unilateral AFO	Never	1	12	44.22	45.4	48	40	34	35.9	51.2	41	50.5	40.5	51	58.5
274	66.47	Man	Non-Hispanic White	Spastic	Bilateral KAFO	Community	2	2	44.23	46.3	46.4	30	34	35.5	40.3	41	41.1	27.5	51	61.2
275	26.26	Woman	Non-Hispanic Asian	Spastic	Unilateral AFO	Never	0	0	44.24	43	45.5	37	37	32.7	59.5	41	54.3	27.5	69	62.5
276	56.99	Woman	Non-Hispanic White	Spastic	Unilateral AFO	Community	2	10	44.3	44.9	43.7	26	24	30.7	69.3	60.5	52.4	35.7	69	71.6
277	68.88	Man	Non-Hispanic White	Flaccid	Bilateral AFO	Home	3	0	44.3	44.5	42.8	25	28	32.7	51.2	53.9	43.8	27.5	55.1	75.6
278	60.45	Man	Non-Hispanic White	Flaccid	Bilateral AFO	Home	0	0	44.31	45.9	46.4	39	26	35.9	40.3	41	66	48.1	48.6	53.9
279	73.08	Man	Non-Hispanic White	None	Unilateral AFO	Home	2	5	44.31	45.4	46.4	26	28	33.9	51.2	41	50.5	44.2	55.1	55.6
280	63.97	Man	Non-Hispanic White	Flaccid	Bilateral AFO	Never	2	2	44.32	44	42.8	26	30	34.8	65.3	41	52.4	40.5	57	61.2
281	62.32	Man	Non-Hispanic White	Flaccid	Bilateral AFO	Community	2	6	44.37	43	40.9	19	18	26.7	55.8	49	54.3	35.7	57	66.6
282	64.24	Woman	Non-Hispanic White	None	Unilateral AFO	Community	2	1	44.4	44	44.6	28	28	33.9	57.7	55.7	43.8	38.8	51	62.5
283	61.13	Woman	Non-Hispanic White	Spastic	Unilateral AFO	Never	2	2	44.41	43.5	44.6	34	33	37.6	55.8	57.3	50.5	53.7	46	58.5
284	40.86	Woman	Non-Hispanic White	Spastic	Unilateral KAFO	Home	0	1	44.46	45.9	48	37	35	37.2	40.3	41	37.5	50	48.6	59.9
285	68.33	Woman	Non-Hispanic White	Flaccid	Bilateral KAFO	Community	1	3	44.58	43.5	40.9	34	38	38.8	40.3	41	46.2	51.9	43.1	57.1
286	72.82	Woman	Non-Hispanic White	Flaccid	Unilateral AFO	Community	2	3	44.59	45.4	47.2	50	34	37.2	48	51.8	37.5	46.2	53.1	58.5
287	33.63	Woman	Non-Hispanic Black	Flaccid	Unilateral KAFO	Community	0	15	44.6	44.9	44.6	33	33	32	51.2	41	61.7	46.2	64.6	63.8
288	55.31	Woman	Non-Hispanic White	None	Unilateral AFO	Home	1	0	44.6	43	40	17	30	31.6	55.8	49	57.9	27.5	53.1	69.7
289	29.96	Woman	Non-Hispanic White	Spastic	Unilateral AFO	Home	2	0	44.61	44.5	45.5	21	30	29.2	69.3	62.2	56.1	40.5	75.8	63.8
290	75.02	Man	Non-Hispanic White	Flaccid	Bilateral AFO	Home	2	6	44.61	43	42.8	32	25	35.9	55.8	51.8	59.8	42.3	60.7	66.6
291	76.61	Woman	Non-Hispanic White	Flaccid	Unilateral AFO	Never	1	14	44.62	44.9	48	43	40	39.3	51.2	51.8	56.1	40.5	39.7	55.6
292	71.07	Woman	Non-Hispanic White	Flaccid	Unilateral AFO	Never	1	2	44.66	44.9	47.2	40	34	38.8	40.3	41	41.1	50	51	53.9
293	60.16	Man	Non-Hispanic White	Spastic	Unilateral AFO	Community	2	5	44.7	43.5	42.8	33	28	32.4	67.3	65.7	50.5	38.8	60.7	57.1
294	60.86	Man	Non-Hispanic White	Flaccid	Unilateral AFO	Home	1	12	44.7	44.9	43.7	29	28	35.5	51.2	41	50.5	38.8	51	53.9
295	63.9	Man	Non-Hispanic White	Spastic	Bilateral AFO	Never	2	4	44.71	45.9	44.6	28	31	33.1	67.3	62.2	66	37.3	57	61.2
296	28.91	Man	Non-Hispanic White	Spastic	Unilateral AFO	Community	1	300	44.71	45.4	48	47	37	38.8	59.5	62.2	63.8	38.8	51	59.9
297	67.54	Man	Non-Hispanic White	Flaccid	Unilateral AFO	Community	3	4	44.72	44.5	44.6	28	25	30.3	53.7	60.5	41.1	40.5	58.8	61.2
298	47.6	Woman	Non-Hispanic White	Spastic	Unilateral AFO	Never	2	2	44.74	43.5	42.8	23	25	34.8	61.4	57.3	61.7	44.2	69	75.6
299	61.09	Man	Non-Hispanic White	Flaccid	Unilateral AFO	Community	2	200	44.74	44	42.8	22	31	29.2	63.4	60.5	52.4	27.5	69	66.6
300	51.56	Woman	Non-Hispanic White	Unknown	Unilateral AFO	Never	1	1	44.75	46.3	44.6	32	27	32.7	63.4	65.7	66	46.2	60.7	62.5
301	62.89	Woman	Non-Hispanic White	Flaccid	Unilateral AFO	Never	1	4	44.78	45.9	50.5	48	43	38.8	71.2	58.9	48.4	34	57	41.6
302	62.32	Woman	Non-Hispanic White	Spastic	Unilateral AFO	Never	0	15	44.8	43.5	42.8	28	26	28.7	53.7	49	46.2	35.7	64.6	68
303	66.55	Woman	Non-Hispanic White	None	Unilateral AFO	Home	5	1	44.8	44.9	45.5	41	37	37.2	55.8	49	43.8	37.3	39.7	55.6
304	37.02	Woman	Non-Hispanic White	Spastic	Unilateral AFO	Community	2	30	44.84	45.9	46.4	40	34	35.9	40.3	41	61.7	37.3	60.7	59.9
305	81.57	Woman	Non-Hispanic White	Flaccid	Unilateral AFO	Home	1	1	44.87	44.5	44.6	32	34	32	51.2	49	48.4	50	48.6	59.9
306	58.76	Man	Non-Hispanic White	Flaccid	Bilateral AFO	Never	3	2	44.88	45.4	45.5	34	26	34.4	53.7	51.8	52.4	42.3	62.7	62.5
307	30.61	Woman	Non-Hispanic White	Flaccid	Bilateral AFO	Home	0	15	44.91	44.5	48	26	27	34.4	59.5	53.9	41.1	42.3	58.8	71.6
308	57.41	Man	Non-Hispanic multiple races	Spastic	Unilateral AFO	Home	1	15	44.94	45.9	47.2	27	29	27.9	51.2	49	48.4	40.5	53.1	61.2
309	77.81	Woman	Non-Hispanic White	Flaccid	Unilateral AFO	Home	2	2	44.94	42.5	44.6	34	29	35.5	48	41	50.5	44.2	58.8	69.7
310	38.06	Man	Non-Hispanic White	Unknown	Bilateral AFO	Home	3	5	44.94	44.9	45.5	16	30	33.1	63.4	69.4	52.4	44.2	71.6	75.6
311	67.39	Woman	Non-Hispanic White	Flaccid	Bilateral AFO	Home	0	1	44.96	46.8	47.2	35	35	33.5	40.3	41	32	64.2	33.7	55.6
312	73.49	Man	Non-Hispanic White	None	Bilateral KAFO	Community	1	5	44.97	45.4	44.6	37	25	33.1	40.3	41	43.8	37.3	39.7	61.2
313	69.34	Woman	Non-Hispanic White	Flaccid	Unilateral AFO	Home	3	12	45.07	45.9	46.4	38	30	35.9	40.3	41	50.5	55.8	51	61.2
314	76.25	Woman	Non-Hispanic White	Spastic	Unilateral AFO	Home	1	1	45.13	43	44.6	43	37	32	53.7	53.9	46.2	44.2	39.7	41.6
315	71.04	Woman	Non-Hispanic White	Flaccid	Unilateral AFO	Home	2	2	45.18	45.4	44.6	19	26	30.3	55.8	55.7	54.3	44.2	48.6	55.6
316	43.73	Woman	Non-Hispanic White	Flaccid	Unilateral AFO	Community	0	0	45.22	44	43.7	45	34	38.4	65.3	53.9	54.3	38.8	58.8	61.2
317	71.84	Man	Hispanic	Spastic	Unilateral AFO	Community	2	1	45.23	45.9	44.6	18	24	27.5	61.4	69.4	52.4	35.7	64.6	68
318	57.38	Woman	Non-Hispanic White	None	Unilateral AFO	Home	3	4	45.23	45.4	46.4	25	26	33.5	69.3	63.9	50.5	37.3	64.6	75.6
319	79.07	Man	Non-Hispanic White	Spastic	Other	Never	1	8	45.26	46.3	45.5	37	25	34.8	55.8	55.7	41.1	48.1	48.6	55.6
320	58.43	Man	Non-Hispanic White	Spastic	Unilateral AFO	Home	1	3	45.28	44.9	45.5	31	28	33.1	63.4	57.3	52.4	44.2	57	66.6
321	52.89	Woman	Non-Hispanic White	Flaccid	Unilateral AFO	Never	4	8	45.28	44.9	46.4	36	31	37.2	59.5	57.3	73.3	44.2	62.7	66.6
322	71.19	Man	Non-Hispanic White	Spastic	Unilateral KAFO	Never	2	2	45.34	45.9	48	36	33	31.2	40.3	41	41.1	46.2	46	41.6
323	67.82	Woman	Non-Hispanic White	Spastic	Unilateral AFO	Home	1	24	45.34	47.2	46.4	46	43	38.4	48	55.7	41.1	48.1	51	58.5
324	62.95	Man	Non-Hispanic White	Spastic	Unilateral AFO	Home	3	0	45.38	45.9	43.7	28	35	34.8	48	57.3	43.8	27.5	55.1	59.9
325	68.1	Man	Non-Hispanic White	Flaccid	Bilateral AFO	Home	3	0	45.39	45.9	45.5	32	28	34.4	55.8	53.9	59.8	35.7	64.6	53.9
326	68.39	Man	Non-Hispanic White	Flaccid	Unilateral AFO	Never	2	4	45.4	46.8	47.2	35	30	33.1	40.3	41	48.4	37.3	57	61.2
327	71.8	Man	Non-Hispanic White	Flaccid	Bilateral AFO	Home	1	3	45.43	44.9	41.9	20	24	33.5	51.2	51.8	50.5	34	51	57.1
328	75.66	Woman	Non-Hispanic White	Spastic	Unilateral AFO	Home	1	6	45.44	44.9	47.2	31	42	35.5	40.3	41	48.4	34	43.1	55.6
329	71.54	Woman	Non-Hispanic White	Flaccid	Unilateral AFO	Never	1	3	45.46	44.9	49.7	43	35	35.9	48	55.7	41.1	40.5	62.7	69.7
330	61.15	Woman	Non-Hispanic White	Spastic	Unilateral AFO	Community	2	2	45.49	45.4	44.6	43	39	39.7	48	41	52.4	46.2	46	55.6
331	27.86	Man	Non-Hispanic White	Flaccid	Bilateral AFO	Home	1	6	45.51	42.5	42.8	33	33	30	40.3	41	32	64.2	39.7	41.6
332	60.48	Man	Non-Hispanic White	None	Unilateral AFO	Never	0	2	45.52	45.9	44.6	42	26	37.6	40.3	41	56.1	44.2	53.1	59.9
333	18.72	Woman	Other	Flaccid	Bilateral AFO	Never	1	1	45.53	45.4	48.9	27	39	29.2	65.3	53.9	54.3	27.5	57	75.6
334	53.38	Man	Non-Hispanic White	Flaccid	Unilateral AFO	Home	2	3	45.53	47.2	47.2	35	28	35.5	40.3	41	61.7	42.3	55.1	66.6
335	61.3	Woman	Non-Hispanic White	Spastic	Bilateral AFO	Home	3	12	45.56	46.8	48	40	32	32	51.2	41	59.8	42.3	64.6	66.6
336	69.45	Woman	Non-Hispanic Black	Spastic	Unilateral AFO	Home	1	0	45.56	46.3	47.2	42	35	30	55.8	49	41.1	64.2	33.7	41.6
337	60.11	Woman	Non-Hispanic White	Flaccid	Bilateral AFO	Community	0	3	45.62	45.4	46.4	26	21	30.3	51.2	51.8	59.8	27.5	58.8	65.2
338	18.74	Woman	Non-Hispanic multiple races	Flaccid	Bilateral KAFO	Home	0	0	45.63	47.2	50.5	45	40	37.2	40.3	41	37.5	51.9	33.7	41.6
339	61.04	Woman	Non-Hispanic White	Flaccid	Bilateral AFO	Community	0	3	45.63	46.3	46.4	41	31	36.8	55.8	53.9	48.4	44.2	53.1	55.6
340	74.54	Man	Non-Hispanic White	Flaccid	Bilateral AFO	Home	0	0	45.68	45.4	44.6	35	32	35.9	51.2	49	46.2	42.3	48.6	55.6
341	60.83	Woman	Non-Hispanic White	Flaccid	Unilateral AFO	Home	2	0	45.76	45.9	42.8	21	28	31.6	57.7	55.7	50.5	27.5	75.8	66.6
342	46.35	Woman	Non-Hispanic White	Spastic	Unilateral AFO	Home	5	6	45.77	44.9	47.2	20	37	31.2	40.3	41	48.4	51.9	43.1	55.6
343	64.22	Man	Non-Hispanic White	Flaccid	Bilateral AFO	Never	1	6	45.77	46.3	48	37	37	38.4	71.2	53.9	50.5	46.2	53.1	61.2
344	66.89	Man	Non-Hispanic White	Flaccid	Bilateral AFO	Community	0	1	45.8	45.9	45.5	32	34	37.2	40.3	41	37.5	38.8	58.8	55.6
345	40.77	Woman	Non-Hispanic White	Flaccid	Bilateral AFO	Never	0	4	45.81	44.9	46.4	31	30	33.1	71.2	63.9	73.3	37.3	64.6	61.2
346	59.05	Man	Non-Hispanic White	Flaccid	Unilateral AFO	Never	2	1	45.85	44.9	42.8	26	30	31.6	48	51.8	48.4	37.3	64.6	65.2
347	54.3	Woman	Non-Hispanic White	Spastic	Unilateral AFO	Never	0	4	45.91	45.4	46.4	25	28	32.4	61.4	58.9	59.8	37.3	64.6	63.8
348	66.73	Man	Non-Hispanic White	Spastic	Unilateral AFO	Home	0	10	45.94	47.7	50.5	34	31	35.9	40.3	41	57.9	37.3	60.7	41.6
349	58.6	Man	Non-Hispanic White	Spastic	Unilateral AFO	Community	3	7	45.94	44.5	42.8	24	28	29.2	69.3	63.9	54.3	27.5	66.7	71.6
350	73.25	Woman	Non-Hispanic White	Spastic	Unilateral AFO	Community	1	1	45.97	45.4	48	42	34	36.3	40.3	41	46.2	51.9	48.6	53.9
351	60.45	Woman	Non-Hispanic White	Spastic	Bilateral AFO	Home	0	0	46.01		46.4	44	32	42.1	53.7	58.9	46.2	38.8	39.7	59.9
352	23.73	Woman	Non-Hispanic White	Flaccid	Bilateral AFO	Never	3	400	46.01	45.9	45.5	31	29	35.5	71.2	69.4	68.8	31.8	71.6	68
353	58.76	Woman	Non-Hispanic White	Flaccid	Bilateral AFO	Community	1	4	46.07	45.9	47.2	36	35	33.9	55.8	53.9	48.4	44.2	55.1	55.6
354	61.96	Man	Non-Hispanic White	Flaccid	Unilateral AFO	Community	3	0	46.08	45.4	43.7	32	28	35.5	53.7	49	52.4	37.3	58.8	41.6
355	59.61	Woman	Non-Hispanic Black	Flaccid	Bilateral AFO	Home	2	0	46.09	45.9	42.8	20	27	27.1	69.3	63.9	68.8	31.8	64.6	68
356	78.84	Woman	Non-Hispanic White	Flaccid	Bilateral AFO	Community	1	1	46.09	46.8	44.6	35	24	32.7	53.7	49	52.4	51.9	46	59.9
357	61.88	Man	Non-Hispanic White	Flaccid	Unilateral AFO	Never	1	0	46.15	43	40.9	18	28	30	40.3	41	50.5	38.8	53.1	75.6
358	57.8	Man	Non-Hispanic White	Spastic	Unilateral AFO	Home	1	4	46.2	44.5	41.9	29	23	34.8	55.8	62.2	48.4	27.5	55.1	59.9
359	61.86	Woman	Non-Hispanic White	Flaccid	Unilateral AFO	Never	3	2	46.25	48.2	48	33	23	32.7	57.7	58.9	52.4	35.7	64.6	68
360	29.32	Woman	Non-Hispanic multiple races	None	Unilateral AFO	Home	3	10	46.28	45.4	46.4	37	48	31.6	55.8	60.5	73.3	37.3	75.8	71.6
361	41.6	Woman	Non-Hispanic White	Flaccid	Unilateral AFO	Home	1	5	46.28	47.7	48	23	34	31.6	57.7	51.8	68.8	37.3	60.7	57.1
362	64.39	Man	Other	Flaccid	Unilateral AFO	Never	0	10	46.31	44.5	43.7	41	37	41.6	40.3	49	56.1	50	57	55.6
363	21.78	Woman	Hispanic	Spastic	Bilateral KAFO	Home	0	5	46.36	44.5	43.7	34	33	34.4	55.8	51.8	50.5	48.1	51	41.6
364	70.54	Man	Non-Hispanic White	Flaccid	Bilateral AFO	Never	2	0	46.39	47.7	50.5	41	35	38.8	40.3	41	56.1	44.2	53.1	41.6
365	43.12	Man	Non-Hispanic AsianNon-Hispanic Asian	Flaccid	Unilateral AFO	Community	1	0	46.39	46.3	45.5	29	31	33.9	73.3	62.2	54.3	44.2	57	63.8
366	46.69	Man	Non-Hispanic White	Spastic	Unilateral AFO	Community	0	4	46.44	49.5	50.5	42	34	33.9	63.4	49	56.1	42.3	55.1	66.6
367	66.89	Man	Non-Hispanic White	Flaccid	Bilateral AFO	Community	1	3	46.44	47.7	47.2	39	37	34.8	48	51.8	43.8	46.2	48.6	49.6
368	60.87	Man	Non-Hispanic White	Spastic	Unilateral AFO	Never	3	1	46.45	44.9	44.6	30	32	32.4	57.7	62.2	57.9	44.2	57	61.2
369	54.65	Man	Non-Hispanic White	Spastic	Unilateral AFO	Never	0	12	46.56	47.7	48.9	44	38	35.5	61.4	51.8	52.4	40.5	55.1	59.9
370	49.06	Woman	Non-Hispanic White	Flaccid	Unilateral AFO	Never	0	0	46.56	47.7	46.4	37	32	35.5	40.3	41	50.5	38.8	33.7	66.6
371	33.89	Man	Non-Hispanic White	Spastic	Bilateral AFO	Home	1	5	46.58	46.8	48.9	47	38	40.2	40.3	41	37.5	64.2	33.7	41.6
372	64.85	Woman	Non-Hispanic White	None	Unilateral AFO	Never	3	1	46.59	47.7	47.2	43	31	34.4	65.3	57.3	41.1	48.1	69	65.2
373	73.71	Woman	Non-Hispanic White	Flaccid	Unilateral AFO	Community	3	1	46.64	48.6	49.7	44	42	34.4	65.3	62.2	46.2	35.7	55.1	66.6
374	71.7	Man	Non-Hispanic White	Flaccid	Unilateral AFO	Home	4	1	46.67	45.9	46.4	32	33	32.4	61.4	58.9	56.1	42.3	60.7	63.8
375	63.39	Woman	Non-Hispanic White	Flaccid	Bilateral AFO	Community	1	2	46.71	43.5	44.6	37	37	34.4	53.7	51.8	50.5	42.3	48.6	41.6
376	50.03	Man	Non-Hispanic White	Flaccid	Bilateral AFO	Community	0	9	46.72	46.8	46.4	33	31	33.9	55.8	55.7	41.1	40.5	55.1	55.6
377	76.15	Man	Non-Hispanic Black	Flaccid	Unilateral AFO	Community	3	1	46.8	46.3	44.6	35	38	38	40.3	41	41.1	53.7	33.7	53.9
378	61.66	Man	Non-Hispanic White	Flaccid	Bilateral AFO	Home	0	2	46.82	46.3	48.9	37	28	30.3	65.3	62.2	52.4	37.3	60.7	65.2
379	77.71	Man	Non-Hispanic White	None	Unilateral AFO	Home	1	10	46.86	48.2	42.8	32	31	36.3	40.3	41	41.1	44.2	33.7	41.6
380	62.14	Man	Other	Spastic	Bilateral AFO	Community	0	3	46.92	46.3	46.4	37	29	34.4	40.3	41	54.3	27.5	60.7	41.6
381	75.41	Woman	Non-Hispanic White	Flaccid	Unilateral AFO	Home	1	1	46.92	47.2	47.2	29	31	34.8	40.3	49	50.5	46.2	43.1	41.6
382	46.79	Woman	Non-Hispanic White	Unknown	Bilateral AFO	Community	2	1	46.92	47.2	46.4	36	40	35.5	53.7	41	52.4	38.8	66.7	58.5
383	55.49	Woman	Non-Hispanic White	Flaccid	Unilateral AFO	Never	4	0	46.94	49.5	48	31	32	34.4	57.7	57.3	48.4	37.3	62.7	61.2
384	65.96	Woman	Non-Hispanic White	Flaccid	Unilateral AFO	Community	1	6	46.99	48.2	51.3	47	44	38.4	40.3	41	52.4	51.9	33.7	55.6
385	68.88	Man	Non-Hispanic White	None	Bilateral AFO	Home	1	1	46.99	45.9	45.5	38	33	36.8	48	41	43.8	44.2	53.1	58.5
386	49.65	Man	Non-Hispanic White	Spastic	Bilateral AFO	Never	1	3	47.04	45.9	46.4	28	26	27.9	55.8	53.9	46.2	37.3	64.6	66.6
387	57.09	Man	Non-Hispanic White	Spastic	Unilateral AFO	Home	1	15	47.07	47.2	48	26	32	32.4	61.4	57.3	54.3	37.3	58.8	65.2
388	63.46	Man	Non-Hispanic White	Flaccid	Bilateral AFO	Community	0	2	47.07	46.3	43.7	35	28	33.5	40.3	41	46.2	34	62.7	53.9
389	67.89	Woman	Non-Hispanic White	Flaccid	Unilateral AFO	Never	1	3	47.16	46.8	48	49	39	39.7	51.2	41	63.8	50	60.7	55.6
390	37.88	Woman	Non-Hispanic White	Flaccid	Bilateral AFO	Home	1	1	47.16	46.8	47.2	32	30	35.1	65.3	60.5	46.2	31.8	64.6	58.5
391	48.39	Man	Non-Hispanic multiple races	Flaccid	Bilateral AFO	Home	1	0	47.19	46.3	46.4	32	31	34.4	59.5	63.9	48.4	27.5	58.8	61.2
392	28.22	Woman	Non-Hispanic White	None	Unilateral AFO	Home	0	1	47.19	47.7	50.5	37	41	37.6	81.6	75.7	63.8	34	69	75.6
393	70.86	Woman	Non-Hispanic White	Spastic	Unilateral AFO	Home	1	3	47.23	47.7	48.9	36	44	38.4	59.5	53.9	41.1	48.1	62.7	41.6
394	76.94	Man	Non-Hispanic White	Spastic	Unilateral AFO	Home	1	40	47.25	47.2	48	26	29	29.2	61.4	62.2	57.9	27.5	62.7	69.7
395	76.96	Man	Non-Hispanic White	Flaccid	Unilateral AFO	Never	3	633	47.25			34	35	31.2	57.7	58.9	52.4	46.2	55.1	66.6
396	55.94	Woman	Non-Hispanic White	Flaccid	Bilateral AFO	Community	1	5	47.26	50.9	52.1	45	28	37.2	61.4	58.9	48.4	46.2	57	53.9
397	57.3	Man	Non-Hispanic White	Flaccid	Unilateral AFO	Community	3	10	47.27	47.7	48	24	30	33.5	40.3	41	61.7	27.5	66.7	68
398	54.99	Man	Non-Hispanic White	Flaccid	Unilateral AFO	Home	4	8	47.29	46.8	46.4	33	36	34.4	57.7	65.7	52.4	44.2	69	41.6
399	63.17	Man	Non-Hispanic White	Flaccid	Unilateral KAFO	Home	2	7	47.29	47.2	46.4	39	35	38.4	51.2	49	37.5	42.3	51	57.1
400	74	Woman	Non-Hispanic White	None	Bilateral AFO	Community	2	3	47.29	48.2	48	30	22	34.4	53.7	51.8	48.4	42.3	55.1	66.6
401	67.16	Man	Non-Hispanic White	Flaccid	Bilateral KAFO	Home	0	6	47.33	46.8	45.5	38	31	39.3	40.3	41	50.5	51.9	33.7	62.5
402	75.28	Man	Non-Hispanic White	Flaccid	Unilateral AFO	Home	3	0	47.34	47.2	45.5	35	21	33.5	55.8	62.2	61.7	42.3	64.6	66.6
403	61.2	Woman	Non-Hispanic White	Spastic	Bilateral AFO	Never	4	4	47.35	48.2	51.3	43	33	35.1	40.3	41	48.4	55.8	39.7	55.6
404	61.54	Man	Non-Hispanic White	Spastic	Unilateral KAFO	Home	0	3	47.39	44.9	46.4	43	35	36.3	53.7	49	66	27.5	60.7	75.6
405	65.75	Man	Non-Hispanic White	Flaccid	Unilateral KAFO	Never	0	6	47.42	48.6	47.2	35	39	34.4	40.3	41	48.4	37.3	33.7	55.6
406	60.36	Man	Non-Hispanic Black	Spastic	Unilateral AFO	Never	1	0	47.44	48.2	47.2	23	30	30.7	65.3	57.3	54.3	40.5	57	63.8
407	46.49	Woman	Hispanic	Spastic	Unilateral AFO	Home	3	2	47.54	47.7	48.9	39	42	35.9	59.5	53.9	56.1	42.3	51	58.5
408	57.83	Man	Non-Hispanic White	Flaccid	Unilateral AFO	Home	3	2	47.54	46.3	44.6	32	34	35.5	59.5	57.3	59.8	37.3	55.1	63.8
409	59.44	Man	Non-Hispanic White	Spastic	Unilateral AFO	Home	4	4	47.57	46.3	45.5	31	32	38.8	53.7	53.9	56.1	38.8	57	55.6
410	55.48	Woman	Non-Hispanic White	Flaccid	Bilateral AFO	Never	0	8	47.58	47.7	47.2	35	31	35.9	48	41	52.4	34	43.1	41.6
411	70.78	Man	Other	Flaccid	Unilateral KAFO	Home	2	3	47.59	48.6	49.7	36	35	35.5	48	41	50.5	35.7	58.8	57.1
412	80.72	Woman	Non-Hispanic White	Flaccid	Unilateral AFO	Never	2	2	47.59	48.2	48.9	44	41	36.3	51.2	41	50.5	37.3	53.1	57.1
413	53.6	Man	Non-Hispanic White	Flaccid	Unilateral AFO	Never	3	0	47.59	46.3	45.5	30	36	34.4	51.2	49	66	34	75.8	63.8
414	61.34	Man	Non-Hispanic White	Flaccid	Bilateral AFO	Community	1	2	47.63	48.6	48	37	36	37.2	40.3	41	48.4	55.8	51	55.6
415	60.91	Man	Non-Hispanic White	Flaccid	Unilateral AFO	Never	1	3	47.68	47.2	44.6	29	22	35.9	61.4	58.9	50.5	37.3	51	75.6
416	62.88	Woman	Non-Hispanic White	Flaccid	Unilateral AFO	Community	2	2	47.69	48.6	48	23	30	34.4	63.4	60.5	56.1	35.7	57	65.2
417	41.18	Woman	Non-Hispanic White	Flaccid	Bilateral AFO	Community	1	0	47.71	48.2	48.9	42	34	35.1	51.2	49	54.3	50	43.1	41.6
418	62.46	Woman	Non-Hispanic White	None	Unilateral AFO	Never	0	1	47.72	46.3	46.4	20	24	27.9	53.7	51.8	48.4	44.2	55.1	69.7
419	49.81	Woman	Non-Hispanic Pacific Islander	Spastic	Unilateral AFO	Never	0	3	47.82	46.3	45.5	40	34	33.5	65.3	63.9	59.8	37.3	62.7	61.2
420	33.93	Woman	Non-Hispanic White	Flaccid	Unilateral AFO	Never	0	2	47.83	46.3	45.5	32	40	32.7	40.3	51.8	37.5	44.2	48.6	53.9
421	40.29	Woman	Non-Hispanic White	None	Unilateral AFO	Home	0	0	47.89	48.2	48	33	39	35.1	61.4	62.2	61.7	42.3	60.7	62.5
422	64.38	Man	Non-Hispanic White	Spastic	Unilateral AFO	Never	1	40	47.9	49.1	50.5	30	30	36.8	63.4	63.9	52.4	35.7	58.8	65.2
423	64.79	Woman	Non-Hispanic White	Flaccid	Unilateral AFO	Community	1	2	47.93	49.1	48.9	32	31	35.9	59.5	55.7	61.7	35.7	57	58.5
424	50.84	Man	Non-Hispanic White	Spastic	Unilateral AFO	Never	0	2	47.95	46.3	45.5	49	50	37.6	40.3	41	32	64.2	33.7	61.2
425	62.04	Woman	Non-Hispanic White	None	Unilateral AFO	Home	4	5	47.96	48.2	48	34	36	35.5	63.4	65.7	61.7	44.2	57	61.2
426	43.25	Woman	Non-Hispanic White	Spastic	Bilateral AFO	Home	2	6	48.04	46.8	48.9	37	36	38	59.5	41	46.2	44.2	57	63.8
427	69.36	Man	Non-Hispanic White	Flaccid	Unilateral AFO	Community	2	1	48.06	47.7	46.4	12	43	33.1	57.7	62.2	59.8	37.3	62.7	55.6
428	52.65	Woman	Non-Hispanic White	Spastic	Bilateral AFO	Community	0	3	48.07	48.2	47.2	45	35	37.2	57.7	58.9	54.3	44.2	55.1	41.6
429	72.48	Woman	Non-Hispanic White	Flaccid	Unilateral AFO	Never	1	2	48.17	50	52.1	52	50	44.8	55.8	41	61.7	44.2	46	41.6
430	42.22	Woman	Non-Hispanic White	Flaccid	Bilateral AFO	Community	1	0	48.19	47.2	44.6	32	43	35.5	51.2	51.8	54.3	40.5	60.7	58.5
431	45.98	Woman	Non-Hispanic White	Spastic	Bilateral AFO	Home	1	3	48.22	47.7	48	39	32	33.1	57.7	49	48.4	46.2	55.1	58.5
432	50.12	Man	Non-Hispanic White	Unknown	Bilateral KAFO	Home	1	5	48.22	50.4	52.1	41	34	35.1	40.3	41	41.1	48.1	43.1	41.6
433	72.7	Woman	Non-Hispanic White	Flaccid	Bilateral AFO	Community	2	30	48.24	49.1	48	32	35	34.8	53.7	51.8	56.1	38.8	66.7	66.6
434	65.74	Man	Non-Hispanic White	Flaccid	Bilateral AFO	Community	1	50	48.24	48.2	48.9	27	28	35.1	51.2	41	50.5	38.8	51	61.2
435	48.8	Woman	Non-Hispanic White	Spastic	Unilateral KAFO	Never	0	6	48.26	48.6	46.4	44	42	36.8	55.8	62.2	57.9	40.5	55.1	41.6
436	48.41	Woman	Non-Hispanic White	Unknown	Unilateral KAFO	Home	4	6	48.3	48.6	48.9	22	36	31.2	40.3	41	43.8	42.3	48.6	65.2
437	69.19	Man	Non-Hispanic White	Spastic	Unilateral AFO	Community	0	0	48.31	48.6	49.7	44	47	39.7	40.3	41	32	50	48.6	41.6
438	58.88	Woman	Non-Hispanic White	Flaccid	Bilateral AFO	Home	0	3	48.33	48.6	48	28	26	34.8	77.9	79.4	66	37.3	69	61.2
439	38.54	Woman	Non-Hispanic White	Spastic	Unilateral AFO	Community	0	10	48.37	47.7	50.5	39	36	38.8	53.7	51.8	50.5	31.8	60.7	41.6
440	78.31	Man	Non-Hispanic White	Flaccid	Bilateral AFO	Home	1	0	48.37	46.8	45.5	51	49	41.6	40.3	41	32	50	39.7	41.6
441	54.96	Woman	Non-Hispanic Asian	Spastic	Unilateral AFO	Community	0	1	48.41	47.7	48	42	34	36.3	40.3	41	46.2	44.2	55.1	61.2
442	54.5	Man	Non-Hispanic White	Spastic	Unilateral AFO	Home	1	2	48.43	45.9	47.2	34	31	32.7	59.5	55.7	46.2	46.2	57	55.6
443	51.76	Woman	Non-Hispanic White	Spastic	Unilateral AFO	Never	0	3	48.44	47.7	48.9	48	50	40.2	48	41	52.4	51.9	46	49.6
444	72.53	Man	Non-Hispanic White	Flaccid	Unilateral AFO	Community	2	4	48.49	49.1	48.9	40	37	36.8	40.3	41	50.5	40.5	60.7	55.6
445	47.96	Man	Other	Spastic	Bilateral AFO	Community	1	1	48.5	46.8	49.7	46	36	35.5	59.5	51.8	50.5	42.3	58.8	59.9
446	70.49	Man	Non-Hispanic White	Flaccid	Unilateral AFO	Never	1	2	48.53	47.2	48	25	33	35.1	53.7	41	59.8	48.1	62.7	57.1
447	67.69	Woman	Non-Hispanic White	None	Bilateral AFO	Community	3	1	48.56	48.2	47.2	32	26	35.5	51.2	51.8	48.4	42.3	57	65.2
448	74.95	Man	Non-Hispanic White	Unknown	Unilateral AFO	Home	5	4	48.56	49.5	44.6	39	26	30.7	51.2	71.2	50.5	27.5	62.7	69.7
449	77.02	Woman	Non-Hispanic White	Flaccid	Unilateral AFO	Home	2	0	48.58	48.2	48	32	36	34.4	51.2	53.9	43.8	37.3	58.8	66.6
450	47.39	Man	Non-Hispanic White	Flaccid	Unilateral AFO	Home	4	4	48.62	50	52.1	41	29	35.1	61.4	60.5	57.9	34	48.6	55.6
451	43.06	Woman	Non-Hispanic White	Flaccid	Bilateral AFO	Never	0	3	48.64	48.6	49.7	43	41	35.9	40.3	41	41.1	48.1	46	41.6
452	48.33	Woman	Non-Hispanic Asian	Flaccid	Bilateral AFO	Home	0	1	48.66	49.1	47.2	42	41	35.9	40.3	41	46.2	48.1	48.6	41.6
453	74.39	Man	Non-Hispanic White	Flaccid	Unilateral AFO	Home	4	6	48.69	47.7	48.9	28	34	33.1	63.4	57.3	54.3	44.2	62.7	66.6
454	88.25	Woman	Non-Hispanic White	None	Unilateral AFO	Home	3	2	48.69	47.7	48.9	38	36	35.1	55.8	51.8	46.2	42.3	55.1	41.6
455	60.8	Woman	Non-Hispanic White	Flaccid	Bilateral AFO	Community	1	4	48.72	48.6	48	39	33	35.1	59.5	55.7	43.8	44.2	58.8	66.6
456	69.08	Man	Non-Hispanic White	Spastic	Unilateral AFO	Never	3	8	48.73	49.1	47.2	37	34	37.2	57.7	55.7	41.1	42.3	57	63.8
457	63.39	Man	Non-Hispanic White	None	Unilateral AFO	Community	4	0	48.78	48.6	45.5	28	35	35.1	40.3	41	50.5	42.3	75.8	41.6
458	57.78	Woman	Non-Hispanic White	None	Unilateral AFO	Home	1	0	48.78	48.2	45.5	41	38	40.6	40.3	41	46.2	44.2	51	65.2
459	62.29	Woman	Non-Hispanic White	Flaccid	Unilateral AFO	Home	4	8	48.83	50.9	52.9	50	40	34.4	71.2	69.4	68.8	42.3	71.6	65.2
460	64.95	Man	Non-Hispanic White	Flaccid	Unilateral AFO	Community	6	0	48.84	49.5	50.5	36	34	35.1	40.3	41	54.3	42.3	62.7	65.2
461	53.46	Woman	Non-Hispanic White	Spastic	Unilateral KAFO	Community	1	5	48.85	47.2	47.2	38	38	38	53.7	62.2	46.2	48.1	64.6	41.6
462	71.61	Man	Non-Hispanic White	Spastic	Bilateral AFO	Home	0	40	48.87	49.5	48.9	37	33	34.8	51.2	41	54.3	48.1	53.1	53.9
463	28.41	Woman	Non-Hispanic White	Spastic	Unilateral AFO	Home	1	2	48.88	48.6	49.7	46	46	40.6	57.7	51.8	43.8	42.3	55.1	41.6
464	53.59	Woman	Non-Hispanic Black	Spastic	Unilateral AFO	Community	3	0	49.05	47.7	48.9	21	33	35.1	75.4	58.9	59.8	34	58.8	75.6
465	58.7	Woman	Non-Hispanic White	Spastic	Unilateral AFO	Community	1	3	49.06	48.2	48	21	27	35.5	40.3	49	59.8	44.2	48.6	61.2
466	63.88	Woman	Non-Hispanic White	Flaccid	Unilateral AFO	Home	2	6	49.06	48.2	47.2	35	40	38.4	51.2	49	52.4	44.2	64.6	69.7
467	64.16	Man	Non-Hispanic White	Flaccid	Bilateral AFO	Home	4	19	49.07	50.4	48.9	37	31	35.1	59.5	55.7	50.5	44.2	57	57.1
468	47.97	Woman	Non-Hispanic multiple races	Flaccid	Unilateral AFO	Home	2	4	49.08	51.3	49.7	37	35	38	61.4	67.5	61.7	27.5	60.7	62.5
469	57.12	Woman	Non-Hispanic White	Flaccid	Unilateral AFO	Never	3	3	49.08	47.7	47.2	46	45	39.7	51.2	51.8	50.5	50	62.7	61.2
470	69.86	Man	Non-Hispanic White	Flaccid	Unilateral AFO	Home	0	3	49.15	48.6	48	50	35	36.8	63.4	53.9	48.4	44.2	53.1	41.6
471	61.02	Woman	Non-Hispanic White	Flaccid	Bilateral AFO	Community	2	8	49.19	50	52.9	45	37	38.8	59.5	51.8	41.1	44.2	51	41.6
472	70.34	Woman	Non-Hispanic White	None	Bilateral AFO	Community	2	0	49.2	48.6	50.5	53	52	38.8	48	41	50.5	46.2	39.7	55.6
473	62.98	Man	Non-Hispanic White	Flaccid	Bilateral AFO	Never	2	6	49.21	48.2	49.7	57	44	38.8	59.5	62.2	57.9	27.5	71.6	41.6
474	49.9	Man	Non-Hispanic White	Spastic	Unilateral AFO	Never	1	2	49.22	51.8	54.6	48	34	33.5	69.3	65.7	63.8	37.3	75.8	61.2
475	87.28	Man	Non-Hispanic White	Flaccid	Bilateral AFO	Home	1	12	49.22	47.7	46.4	40	33	38.4	59.5	67.5	57.9	31.8	48.6	58.5
476	42.19	Man	Hispanic	Spastic	Unilateral KAFO	Never	0	6	49.28	49.5	47.2	41	46	40.2	40.3	41	43.8	53.7	39.7	59.9
477	68.38	Man	Non-Hispanic White	Flaccid	Unilateral AFO	Community	1	2	49.28	46.8	43.7	31	31	35.1	59.5	60.5	50.5	38.8	58.8	63.8
478	70.59	Man	Non-Hispanic White	Flaccid	Unilateral AFO	Never	3	8	49.28	47.2	47.2	35	37	34.4	40.3	49	37.5	42.3	33.7	61.2
479	70.26	Woman	Non-Hispanic White	Spastic	Unilateral AFO	Never	1	0	49.29	49.5	50.5	47	37	40.2	40.3	41	41.1	53.7	48.6	53.9
480	69.2	Woman	Non-Hispanic White	Flaccid	Bilateral AFO	Home	1	3	49.31	48.2	47.2	46	37	38.4	53.7	53.9	59.8	48.1	60.7	61.2
481	61.55	Man	Non-Hispanic White	Flaccid	Bilateral AFO	Never	1	1	49.33	48.6	48.9	43	34	38.4	48	41	50.5	51.9	51	61.2
482	53.13	Woman	Other	None	Unilateral AFO	Community	1	0	49.34	52.2	51.3	37	39	40.6	40.3	41	54.3	64.2	57	58.5
483	51.69	Man	Non-Hispanic White	Spastic	Unilateral AFO	Never	4	3	49.35	50.4	50.5	37	42	35.9	55.8	62.2	52.4	44.2	60.7	59.9
484	52.11	Woman	Non-Hispanic White	Flaccid	Bilateral AFO	Community	0	0	49.37	48.6	47.2	33	40	39.7	48	49	46.2	35.7	48.6	55.6
485	65.52	Man	Non-Hispanic White	Unknown	Unilateral AFO	Home	1	9	49.38	49.5	48.9	37	35	36.3	48	41	56.1	37.3	48.6	65.2
486	63.31	Man	Non-Hispanic White	None	Unilateral AFO	Never	1	6	49.48	49.5	47.2	33	32	36.3	61.4	57.3	59.8	46.2	55.1	75.6
487	84.47	Woman	Non-Hispanic White	None	Unilateral AFO	Never	1	0	49.49	48.2	46.4	36	35	39.7	53.7	41	56.1	44.2	64.6	55.6
488	67.5	Man	Non-Hispanic White	Flaccid	Unilateral AFO	Never	0	4	49.52	49.1	48.9	35	53	40.6	51.2	41	56.1	44.2	60.7	55.6
489	31.03	Woman	Non-Hispanic Asian	Spastic	Unilateral AFO	Community	0	6	49.53	49.5	49.7	51	50	43.1	59.5	53.9	57.9	42.3	58.8	41.6
490	42.73	Woman	Hispanic	Flaccid	Bilateral KAFO	Home	0	1	49.6	47.7	46.4	49	45	38.4	51.2	51.8	41.1	55.8	39.7	41.6
491	60.84	Man	Non-Hispanic White	Flaccid	Bilateral AFO	Community	0	3	49.61	49.1	48	39	38	38	61.4	55.7	50.5	48.1	46	41.6
492	67.55	Man	Non-Hispanic White	Spastic	Bilateral AFO	Community	3	8	49.62	48.6	48	34	28	36.3	48	41	46.2	42.3	33.7	41.6
493	77.84	Woman	Hispanic	None	Bilateral AFO	Never	2	0	49.63	50.4	50.5	43	34	37.6	40.3	41	46.2	50	58.8	55.6
494	25.33	Woman	Hispanic	Unknown	Bilateral KAFO	Community	1	5	49.67	48.2	48	39	42	41.6	57.7	55.7	50.5	37.3	53.1	61.2
495	51.97	Woman	Non-Hispanic White	Flaccid	Bilateral AFO	Community	1	2	49.72	49.5	48.9	37	34	33.5	63.4	53.9	56.1	37.3	64.6	66.6
496	84.41	Man	Non-Hispanic White	Flaccid	Unilateral AFO	Home	2	2	49.74	48.6	48	37	29	32.7	53.7	53.9	46.2	42.3	43.1	55.6
497	57.94	Woman	Non-Hispanic White	None	Unilateral AFO	Never	1	3	49.75	50.4	49.7	43	35	38.4	61.4	41	54.3	44.2	57	61.2
498	33.58	Woman	Non-Hispanic Asian	Spastic	Unilateral AFO	Never	1	1	49.78	49.1	50.5	43	39	37.2	55.8	62.2	66	42.3	75.8	52
499	70.97	Man	Non-Hispanic White	Flaccid	Unilateral AFO	Home	3	3	49.79	48.6	48.9	41	32	37.6	40.3	41	48.4	37.3	60.7	65.2
500	72.2	Man	Non-Hispanic White	Flaccid	Unilateral AFO	Community	3	2	49.83	49.1	48.9	29	34	37.2	55.8	41	37.5	35.7	46	55.6
501	66.14	Woman	Non-Hispanic White	Spastic	Unilateral AFO	Never	3	1	49.89	50	49.7	40	36	35.5	53.7	51.8	66	44.2	55.1	41.6
502	20.34	Woman	Non-Hispanic White	Spastic	Bilateral AFO	Home	1	15	49.9	50	48	50	38	37.6	65.3	60.5	63.8	46.2	71.6	58.5
503	58.11	Woman	Non-Hispanic White	None	Unilateral AFO	Home	1	2	49.91	48.2	48.9	48	49	39.7	59.5	63.9	37.5	40.5	57	57.1
504	71.14	Woman	Non-Hispanic White	None	Unilateral AFO	Never	2	2	49.91	51.3	52.1	45	39	35.1	40.3	41	41.1	44.2	43.1	61.2
505	47.05	Man	Non-Hispanic White	Spastic	Unilateral AFO	Community	5	1	49.92	48.6	48	42	30	37.6	51.2	55.7	46.2	46.2	55.1	66.6
506	62.7	Man	Non-Hispanic White	None	Unilateral KAFO	Home	0	0	49.92	50.4	51.3	45	50	40.2	48	55.7	52.4	42.3	43.1	63.8
507	66.57	Man	Non-Hispanic White	Spastic	Other	Home	2	25	49.93	48.6	48.9	43	33	35.5	63.4	55.7	59.8	42.3	64.6	61.2
508	59.72	Woman	Non-Hispanic White	Flaccid	Unilateral AFO	Never	0	10	49.96	49.5	50.5	46	39	40.2	55.8	58.9	56.1	44.2	58.8	41.6
509	72.14	Man	Non-Hispanic White	None	Unilateral AFO	Community	3	3	49.97	49.1	47.2	26	30	32.7	55.8	49	52.4	44.2	57	63.8
510	74.48	Woman	Non-Hispanic White	Spastic	Bilateral AFO	Home	3	0	50.03	50.9	51.3	41	40	35.9	40.3	53.9	50.5	44.2	33.7	41.6
511	72.97	Man	Non-Hispanic White	Flaccid	Unilateral AFO	Home	1	4	50.03	49.5	50.5	34	30	35.1	48	49	61.7	44.2	55.1	58.5
512	38.75	Woman	Non-Hispanic White	Spastic	Unilateral AFO	Community	1	12	50.04	51.8	53.8	52	44	38.8	53.7	49	52.4	51.9	53.1	55.6
513	66.33	Woman	Non-Hispanic White	Flaccid	Bilateral AFO	Community	0	24	50.12	49.1	50.5	44	30	35.9	48	55.7	57.9	50	48.6	53.9
514	65.28	Man	Non-Hispanic White	Flaccid	Unilateral AFO	Never	2	4	50.12	50	47.2	24	25	32.4	63.4	53.9	56.1	37.3	62.7	65.2
515	56.42	Woman	Non-Hispanic White	Spastic	Unilateral AFO	Home	0	25	50.14	50	51.3	46	34	33.5	73.3	62.2	43.8	42.3	64.6	61.2
516	61.26	Man	Non-Hispanic White	Flaccid	Bilateral AFO	Home	0	5	50.16	50	48	46	37	36.3	57.7	55.7	48.4	48.1	46	55.6
517	50.11	Woman	Non-Hispanic White	Spastic	Unilateral AFO	Home	1	0	50.17	50.4	52.9	35	38	36.3	51.2	53.9	50.5	50	33.7	41.6
518	25.93	Woman	Non-Hispanic White	Flaccid	Unilateral AFO	Community	1	2	50.17	49.1	49.7	36	37	35.1	59.5	60.5	59.8	34	75.8	63.8
519	82.44	Man	Non-Hispanic White	Flaccid	Unilateral AFO	Community	0	35	50.19	50	41.9	38	38	37.6	40.3	41	37.5	51.9	33.7	59.9
520	74.03	Woman	Non-Hispanic White	Flaccid	Unilateral AFO	Community	2	0	50.2	51.8	52.1	44	39	41.1	55.8	41	48.4	42.3	48.6	58.5
521	68.97	Woman	Non-Hispanic White	Flaccid	Unilateral AFO	Never	2	0	50.21	50.9	50.5	37	42	38	40.3	41	56.1	44.2	58.8	61.2
522	74.72	Man	Non-Hispanic White	Flaccid	Unilateral AFO	Home	2	1	50.25	51.3	51.3	50	46	43.1	40.3	41	32	44.2	33.7	61.2
523	79.82	Man	Non-Hispanic White	Flaccid	Unilateral KAFO	Community	2	12	50.27	49.1	48.9	42	36	38	61.4	49	43.8	40.5	62.7	59.9
524	66.15	Man	Non-Hispanic White	Flaccid	Bilateral AFO	Home	2	4	50.29	50	48	38	33	34.8	48	41	46.2	44.2	43.1	49.6
525	56.88	Woman	Non-Hispanic White	None	Unilateral AFO	Home	0	2	50.29	50.4	50.5	33	37	36.8	59.5	55.7	63.8	31.8	57	75.6
526	56	Woman	Non-Hispanic White	None	Unilateral AFO	Community	3	4	50.29	49.1	48.9	31	34	33.5	57.7	51.8	46.2	40.5	48.6	55.6
527	65.03	Woman	Non-Hispanic White	Flaccid	Bilateral AFO	Never	3	2	50.35	51.3	49.7	35	38	38.8	55.8	51.8	43.8	48.1	43.1	55.6
528	64.68	Man	Non-Hispanic White	Flaccid	Bilateral AFO	Community	0	10	50.38	50.9	52.1	44	41	40.6	48	41	52.4	44.2	62.7	55.6
529	28.94	Woman	Non-Hispanic White	Flaccid	Unilateral AFO	Never	1	5	50.4	52.2	51.3	40	41	38.4	59.5	55.7	48.4	46.2	64.6	75.6
530	56.35	Woman	Non-Hispanic White	Flaccid	Bilateral AFO	Never	0	8	50.43	50	51.3	36	35	39.3	73.3	69.4	59.8	38.8	71.6	65.2
531	62.08	Woman	Non-Hispanic White	Spastic	Unilateral KAFO	Never	0	5	50.47	50.9	52.1	58	43	44.2	40.3	41	46.2	46.2	48.6	61.2
532	37.71	Man	Non-Hispanic White	Spastic	Unilateral AFO	Never	2	10	50.49	50.4	50.5	38	34	35.5	67.3	69.4	52.4	27.5	60.7	62.5
533	46.6	Man	Non-Hispanic White	Spastic	Unilateral AFO	Home	0	3	50.5	51.3	53.8	32	37	34.8	40.3	41	54.3	38.8	62.7	63.8
534	53.59	Man	Non-Hispanic White	Flaccid	Bilateral AFO	Home	1	3	50.5	49.1	46.4	38	30	36.8	55.8	55.7	52.4	42.3	55.1	63.8
535	69.33	Man	Non-Hispanic White	Flaccid	Unilateral KAFO	Home	1	20	50.52	50.4	51.3	37	36	39.7	51.2	49	50.5	44.2	60.7	75.6
536	67.68	Man	Non-Hispanic White	Flaccid	Bilateral AFO	Community	2	4	50.52	50.4	49.7	40	31	35.9	40.3	41	54.3	44.2	51	61.2
537	35.55	Woman	Non-Hispanic Black	Flaccid	Bilateral AFO	Never	1	2	50.55	50	49.7	38	33	35.9	63.4	58.9	59.8	44.2	64.6	66.6
538	68.9	Man	Non-Hispanic White	None	Bilateral AFO	Never	6	1	50.56	52.2	52.1	30	34	32.7	55.8	58.9	73.3	46.2	53.1	66.6
539	50.55	Woman	Non-Hispanic White	Flaccid	Unilateral AFO	Never	1	3	50.58	50.9	51.3	43	41	39.7	57.7	49	54.3	40.5	55.1	66.6
540	81.72	Man	Non-Hispanic White	Flaccid	Unilateral AFO	Never	0	6	50.59	50.4	52.1	41	41	36.3	61.4	57.3	52.4	48.1	55.1	55.6
541	74.38	Woman	Non-Hispanic White	Flaccid	Bilateral KAFO	Community	1	3	50.6	51.3	50.5	46	40	37.2	40.3	41	43.8	53.7	39.7	53.9
542	76.52	Woman	Non-Hispanic White	None	Unilateral AFO	Never	3	0	50.63	49.1	49.7	46	49	39.7	48	41	46.2	46.2	48.6	61.2
543	71.2	Woman	Non-Hispanic White	Spastic	Unilateral AFO	Community	1	12	50.64	50.4	49.7	32	33	37.2	69.3	65.7	56.1	34	75.8	53.9
544	56.64	Man	Non-Hispanic White	Flaccid	Bilateral AFO	Community	1	2	50.65	51.8	53.8	49	45	39.7	51.2	41	66	42.3	64.6	63.8
545	72.65	Woman	Non-Hispanic Black	Flaccid	Unilateral AFO	Home	2	0	50.7	50.4	49.7	26	30	32	51.2	51.8	61.7	40.5	53.1	59.9
546	48.34	Woman	Non-Hispanic Black	None	Unilateral AFO	Never	1	0	50.71	50.4	49.7	45	38	39.7	69.3	49	56.1	46.2	64.6	57.1
547	65.99	Man	Hispanic	None	Unilateral AFO	Home	4	3	50.86	51.8	51.3	35	32	34.4	63.4	69.4	66	35.7	64.6	75.6
548	79.01	Man	Non-Hispanic White	None	Bilateral AFO	Community	2	2	50.87	49.5	47.2	33	30	36.3	40.3	41	32	46.2	51	59.9
549	42.17	Woman	Non-Hispanic White	Spastic	Unilateral AFO	Home	0	0	50.88	50.9	52.1	41	41	33.5	55.8	55.7	63.8	38.8	75.8	52
550	57.02	Woman	Non-Hispanic White	None	Unilateral AFO	Never	3	3	50.93	52.7	53.8	47	42	40.2	59.5	57.3	41.1	46.2	48.6	41.6
551	47.05	Woman	Non-Hispanic White	Flaccid	Unilateral AFO	Never	1	1	50.98	50.9	52.1	49	36	38.4	63.4	57.3	54.3	44.2	55.1	63.8
552	69.82	Woman	Non-Hispanic White	None	Unilateral AFO	Home	4	9	50.99	50.4	50.5	38	35	37.6	53.7	60.5	56.1	51.9	55.1	49.6
553	74.34	Man	Non-Hispanic White	Spastic	Unilateral AFO	Never	3	6	51.03	50.9	49.7	36	40	35.1	53.7	51.8	52.4	44.2	62.7	41.6
554	72.2	Man	Non-Hispanic White	Flaccid	Unilateral AFO	Never	1	0	51.08	51.8	52.1	34	38	40.2	40.3	41	54.3	51.9	33.7	55.6
555	65.64	Man	Non-Hispanic White	Flaccid	Bilateral AFO	Never	0	2	51.15	52.7	52.1	38	33	35.5	40.3	41	54.3	40.5	48.6	41.6
556	65.45	Man	Non-Hispanic White	Spastic	Bilateral AFO	Never	0	6	51.19		49.7	42	27	35.5	61.4	62.2	59.8	37.3	51	55.6
557	56.62	Woman	Non-Hispanic White	Flaccid	Unilateral AFO	Never	1	0	51.2	51.8	50.5	31	37	36.8	53.7	51.8	48.4	40.5	57	75.6
558	65.11	Woman	Non-Hispanic Black	Spastic	Unilateral AFO	Community	0	0	51.27	46.8	48	40	43	39.3	55.8	49	50.5	37.3	55.1	55.6
559	77.75	Man	Non-Hispanic White	Flaccid	Unilateral AFO	Community	2	0	51.28			36	36	36.8	40.3	41	50.5	44.2	39.7	58.5
560	48.78	Man	Non-Hispanic White	None	Unilateral AFO	Home	1	0	51.29	52.2	52.1	35	41	36.3	63.4	67.5	66	38.8	53.1	68
561	70.65	Man	Non-Hispanic White	None	Bilateral AFO	Never	2	10	51.35	51.3	49.7	49	31	36.8	61.4	58.9	52.4	42.3	57	59.9
562	77	Man	Non-Hispanic White	Flaccid	Unilateral AFO	Community	1	0	51.38	50.9	50.5	29	31	33.1	55.8	51.8	66	31.8	62.7	66.6
563	33.44	Man	Non-Hispanic Black	Flaccid	Bilateral AFO	Community	1	4	51.43	52.2	55.4	44	48	43.1	67.3	58.9	48.4	46.2	57	57.1
564	35.93	Woman	Non-Hispanic White	Spastic	Bilateral AFO	Community	0	200	51.44	50.4	51.3	48	41	39.3	53.7	53.9	46.2	40.5	46	41.6
565	58.39	Woman	Non-Hispanic Black	Spastic	Bilateral AFO	Community	2	1	51.46	50.4	52.1	37	40	35.9	59.5	73.3	41.1	37.3	75.8	66.6
566	27.55	Woman	Non-Hispanic White	Flaccid	Unilateral AFO	Never	1	0	51.56	51.3	51.3	52	44	43.7	59.5	41	56.1	51.9	48.6	55.6
567	60.49	Man	Non-Hispanic White	None	Unilateral AFO	Never	2	1	51.57	51.8	51.3	46	43	39.3	55.8	41	68.8	46.2	58.8	66.6
568	63.13	Woman	Non-Hispanic White	Flaccid	Unilateral AFO	Never	1	20	51.58	52.7	52.9	45	44	39.7	55.8	55.7	57.9	44.2	48.6	61.2
569	66.55	Man	Non-Hispanic White	Flaccid	Bilateral AFO	Community	1	3	51.59	52.7	51.3	47	34	42.6	40.3	51.8	41.1	42.3	55.1	58.5
570	74.25	Man	Non-Hispanic White	None	Unilateral AFO	Never	0	6	51.6	50	53.8	47	47	39.3	40.3	41	32	42.3	39.7	41.6
571	68.74	Man	Non-Hispanic White	Flaccid	Unilateral AFO	Never	4	2	51.67	51.3	52.1	37	37	38.8	40.3	41	46.2	44.2	48.6	55.6
572	74.75	Man	Non-Hispanic White	None	Unilateral AFO	Never	2	4	51.68	52.2	50.5	47	45	41.1	40.3	49	54.3	42.3	51	66.6
573	55.53	Man	Non-Hispanic White	Unknown	Unilateral AFO	Never	1	14	51.72	52.7	52.9	32	39	32.7	51.2	49	57.9	44.2	55.1	63.8
574	61.02	Woman	Non-Hispanic White	Spastic	Unilateral AFO	Home	0	5	51.73	51.3	52.1	38	37	38.8	59.5	63.9	41.1	40.5	46	55.6
575	57.27	Man	Non-Hispanic White	None	Unilateral AFO	Never	0	12	51.73	51.8	54.6	35	36	34.8	61.4	58.9	57.9	40.5	62.7	55.6
576	56.13	Woman	Non-Hispanic White	Spastic	Unilateral AFO	Never	1	15	51.74	51.3	52.9	36	37	38	57.7	51.8	50.5	44.2	57	55.6
577	44.61	Woman	Non-Hispanic White	Flaccid	Unilateral AFO	Never	1	0	51.74	52.7	53.8	37	37	40.2	61.4	55.7	56.1	37.3	58.8	61.2
578	63.64	Woman	Non-Hispanic White	Spastic	Unilateral AFO	Never	4	3	51.81	53.2	52.9	43	45	41.6	59.5	62.2	56.1	44.2	60.7	62.5
579	69.39	Woman	Non-Hispanic White	Spastic	Unilateral AFO	Home	3	0	51.83	51.3	52.9	44	45	37.6	40.3	41	48.4	46.2	69	57.1
580	76.89	Man	Non-Hispanic White	Flaccid	Bilateral AFO	Home	1	3	51.85	51.8	53.8	38	38	45.4	40.3	41	37.5	44.2	48.6	55.6
581	20.14	Woman	Non-Hispanic White	Flaccid	Bilateral AFO	Community	0	200	51.87	53.6	53.8	48	35	38	63.4	57.3	43.8	50	60.7	61.2
582	51.81	Woman	Non-Hispanic White	Flaccid	Unilateral AFO	Never	0	0	51.88	51.8	52.1	43	37	38.8	55.8	55.7	50.5	48.1	64.6	61.2
583	78.58	Woman	Non-Hispanic White	Flaccid	Unilateral AFO	Home	1	1	51.89	50.4	51.3	51	47	38.8	55.8	53.9	48.4	44.2	57	41.6
584	42.65	Woman	Non-Hispanic White	Flaccid	Bilateral AFO	Community	0	2	51.93	53.2	54.6	47	38	38.4	63.4	62.2	57.9	44.2	62.7	59.9
585	83.68	Man	Non-Hispanic White	Flaccid	Bilateral AFO	Community	0	0	51.95	51.3	51.3	45	47	41.1	40.3	41	37.5	53.7	33.7	41.6
586	73.17	Woman	Non-Hispanic White	Flaccid	Bilateral AFO	Never	1	0	51.98	53.6	56.3	53	45	44.2	40.3	41	61.7	42.3	51	59.9
587	54.92	Man	Non-Hispanic White	Unknown	Unilateral AFO	Community	3	1	51.98	52.2	51.3	40	44	38.8	40.3	41	41.1	44.2	46	57.1
588	57.86	Woman	Non-Hispanic White	None	Unilateral AFO	Home	0	0	52.01	51.8	48	39	39	36.8	57.7	53.9	50.5	46.2	53.1	65.2
589	80.66	Man	Non-Hispanic White	Flaccid	Unilateral AFO	Never	1	2	52.05	52.7	52.1	45	43	41.6	40.3	49	54.3	40.5	57	41.6
590	61.04	Woman	Non-Hispanic White	Spastic	Unilateral AFO	Never	0	3	52.06	54.6	58.9	72	49	49.2	40.3	41	54.3	64.2	46	41.6
591	47.52	Man	Non-Hispanic multiple races	Spastic	Unilateral AFO	Never	1	0	52.07	52.7	53.8	52	49	40.2	40.3	41	41.1	55.8	33.7	55.6
592	71.44	Woman	Non-Hispanic White	None	Unilateral AFO	Never	1	2	52.07	51.8	52.1	42	36	36.3	53.7	55.7	43.8	37.3	51	61.2
593	32.22	Man	Non-Hispanic Asian	Flaccid	Bilateral AFO	Never	0	4	52.09	50	53.8	34	40	39.3	40.3	41	32	44.2	33.7	55.6
594	20.06	Woman	Non-Hispanic White	Flaccid	Unilateral AFO	Never	2	0	52.1	50	49.7	27	37	35.1	61.4	53.9	59.8	40.5	64.6	68
595	47.44	Man	Non-Hispanic Black	Unknown	Unilateral AFO	Community	3	2	52.1	54.1	53.8	36	43	33.1	65.3	67.5	66	27.5	62.7	71.6
596	77.47	Man	Non-Hispanic White	Flaccid	Unilateral AFO	Never	2	1	52.12	50.9	49.7	54	56	42.1	40.3	41	43.8	55.8	33.7	49.6
597	62.29	Man	Non-Hispanic White	Spastic	Unilateral KAFO	Home	2	1	52.15	52.7	54.6	44	47	38	55.8	67.5	66	55.8	57	41.6
598	78.74	Man	Non-Hispanic White	Flaccid	Bilateral AFO	Community	1	4	52.15	51.8	53.8	38	38	35.5	48	49	46.2	42.3	48.6	41.6
599	58.02	Woman	Non-Hispanic White	Spastic	Bilateral AFO	Community	0	25	52.16	55.5	54.6	58	49	45.4	48	53.9	50.5	44.2	57	55.6
600	19.27	Woman	Hispanic	Spastic	Bilateral AFO	Never	2	14	52.16	52.7	53.8	60	43	34.8	55.8	53.9	48.4	50	51	41.6
601	62.38	Man	Non-Hispanic White	None	Unilateral AFO	Never	0	3	52.17	51.8	52.9	50	42	39.7	51.2	41	46.2	46.2	58.8	55.6
602	68.45	Woman	Non-Hispanic White	Flaccid	Unilateral AFO	Home	1	0	52.19	50.9	51.3	35	35	35.1	48	41	37.5	27.5	69	75.6
603	73.56	Man	Non-Hispanic White	Flaccid	Bilateral AFO	Home	0	3	52.22	51.3	52.1	45	42	39.3	48	49	37.5	44.2	43.1	41.6
604	67.02	Woman	Non-Hispanic White	None	Unilateral AFO	Never	1	0	52.26	52.2	52.1	44	43	41.1	53.7	41	52.4	42.3	57	61.2
605	62.97	Man	Non-Hispanic White	Flaccid	Bilateral AFO	Community	3	6	52.27	52.2	53.8	47	45	41.1	48	49	52.4	37.3	33.7	62.5
606	56.42	Man	Non-Hispanic White	Flaccid	Unilateral AFO	Never	0	0	52.34	52.2	51.3	47	43	33.9	40.3	41	43.8	50	43.1	41.6
607	85.39	Woman	Non-Hispanic White	None	Unilateral AFO	Home	2	4	52.34	51.8	52.9	43	44	33.5	40.3	53.9	56.1	48.1	48.6	41.6
608	32.73	Woman	Non-Hispanic White	Flaccid	Unilateral AFO	Never	1	5	52.35	53.6	57.1	52	47	44.2	63.4	67.5	59.8	46.2	64.6	61.2
609	74.31	Woman	Non-Hispanic White	Flaccid	Unilateral AFO	Never	2	0	52.36	50.9	52.1	45	45	38.8	40.3	41	41.1	44.2	33.7	41.6
610	59.23	Woman	Non-Hispanic White	Spastic	Unilateral AFO	Community	0	15	52.39	53.2	52.1	42	41	39.7	40.3	41	46.2	42.3	46	55.6
611	57.84	Woman	Non-Hispanic White	Unknown	Bilateral AFO	Never	1	0	52.4	52.2	52.1	45	38	37.2	51.2	41	57.9	46.2	64.6	53.9
612	64.49	Man	Non-Hispanic White	Flaccid	Unilateral AFO	Never	1	3	52.49	54.6	55.4	49	44	43.7	55.8	53.9	61.7	44.2	55.1	58.5
613	39.24	Woman	Non-Hispanic White	Unknown	Bilateral AFO	Home	0	4	52.51	53.2	53.8	47	40	36.8	59.5	55.7	50.5	38.8	48.6	61.2
614	60.47	Man	Non-Hispanic White	Spastic	Unilateral AFO	Community	0	4	52.57	54.6	54.6	28	38	27.1	57.7	55.7	66	44.2	62.7	75.6
615	42.69	Woman	Non-Hispanic White	Spastic	Unilateral AFO	Home	1	1	52.57		54.6	50	59	37.6	53.7	57.3	40.4	51.9	48.6	41.6
616	54.75	Man	Non-Hispanic White	Spastic	Bilateral AFO	Home	0	6	52.64	51.8	54.6	44	39	39.3	53.7	41	52.4	50	48.6	55.6
617	41.68	Man	Non-Hispanic White	Spastic	Unilateral AFO	Community	0	2	52.64	53.2	52.9	49	42	38.8	57.7	55.7	63.8	50	64.6	53.9
618	57.98	Man	Non-Hispanic White	Flaccid	Unilateral AFO	Never	3	1	52.66	53.2	51.3	31	35	35.9	53.7	41	61.7	38.8	69	63.8
619	65.57	Man	Non-Hispanic White	Flaccid	Bilateral AFO	Community	2	6	52.7	53.6	52.1	49	40	41.1	40.3	51.8	41.1	48.1	48.6	41.6
620	68.96	Man	Non-Hispanic White	Flaccid	Bilateral AFO	Never	2	8	52.7	53.6	54.6	52	46	38.4	48	41	54.3	53.7	33.7	41.6
621	36.48	Woman	Non-Hispanic White	Flaccid	Unilateral AFO	Never	1	0	52.71	52.2	50.5	42	45	38.4	40.3	41	50.5	38.8	48.6	75.6
622	31.56	Woman	Non-Hispanic White	None	Unilateral AFO	Never	0	5	52.71	54.1	55.4	45	43	44.8	40.3	49	52.4	64.2	33.7	61.2
623	58.3	Man	Non-Hispanic White	Flaccid	Unilateral AFO	Community	2	0	52.73	53.6	55.4	36	38	34.8	40.3	41	46.2	44.2	51	55.6
624	69.12	Man	Non-Hispanic White	Flaccid	Bilateral AFO	Never	2	1	52.76	54.1	54.6	42	36	35.9	53.7	63.9	52.4	42.3	62.7	59.9
625	77.15	Woman	Non-Hispanic White	Flaccid	Bilateral KAFO	Never	4	0	52.83	53.2	52.9	47	41	35.9	57.7	58.9	50.5	37.3	60.7	68
626	65.56	Man	Non-Hispanic White	None	Unilateral AFO	Never	0	1	52.83	53.2	53.8	34	39	42.1	40.3	49	54.3	42.3	39.7	59.9
627	78.48	Man	Non-Hispanic White	Flaccid	Unilateral AFO	Home	3	2	52.87	51.8	52.1	51	33	32	48	49	57.9	38.8	43.1	62.5
628	73.01	Man	Non-Hispanic White	Flaccid	Unilateral AFO	Community	3	1	52.9	51.3	53.8	46	41	39.3	51.2	51.8	37.5	51.9	48.6	41.6
629	60.67	Man	Non-Hispanic White	Flaccid	Unilateral AFO	Never	2	0	52.9	53.2	52.9	39	35	35.9	53.7	49	41.1	46.2	43.1	55.6
630	73.38	Man	Non-Hispanic White	None	Unilateral AFO	Community	1	1	52.9	53.6	52.9	42	39	36.8	48	41	37.5	44.2	48.6	61.2
631	52.69	Man	Hispanic	Flaccid	Unilateral KAFO	Community	1	1	52.91	51.8	48.9	37	39	38.8	48	51.8	41.1	46.2	48.6	61.2
632	61.31	Man	Non-Hispanic White	Flaccid	Unilateral AFO	Never	0	14	52.94	54.1	52.9	41	38	38.8	40.3	41	37.5	44.2	48.6	55.6
633	63.03	Man	Non-Hispanic White	Spastic	Unilateral AFO	Home	4	1	52.95	54.1	56.3	45	50	40.2	40.3	41	43.8	46.2	33.7	65.2
634	63.87	Man	Non-Hispanic White	Spastic	Unilateral AFO	Never	3	2	52.99	53.2	52.1	39	38	34.4	55.6	41	46.2	44.2	51	55.6
635	77.76	Man	Non-Hispanic White	Flaccid	Unilateral AFO	Community	3	40	52.99	53.2	52.9	37	33	38	59.5	49	46.2	53.7	43.1	41.6
636	25.41	Woman	Non-Hispanic White	Spastic	Unilateral AFO	Never	0	5	53.08	55.1	58	58	49	47.5	63.4	58.9	43.8	50	55.1	53.9
637	58.49	Woman	Non-Hispanic White	Flaccid	Bilateral KAFO	Community	0	2	53.09	53.6	52.9	44	41	39.3	48	41	32	44.2	33.7	41.6
638	49.86	Man	Non-Hispanic White	Flaccid	Unilateral AFO	Never	0	0	53.1	54.6	58	36	50	38	55.8	55.7	52.4	37.3	64.6	57.1
639	74.28	Man	Non-Hispanic White	Flaccid	Bilateral AFO	Never	0	3	53.1	51.8	49.7	51	47	41.1	40.3	41	41.1	55.8	33.7	41.6
640	56.7	Woman	Non-Hispanic White	None	Bilateral AFO	Never	3	1	53.1	50.4	48.9	34	35	32.4	55.8	51.8	57.9	38.8	53.1	66.6
641	20.87	Man	Non-Hispanic White	Spastic	Unilateral AFO	Never	0	0	53.16	52.7	52.1	55	42	39.3	40.3	41	43.8	53.7	39.7	41.6
642	75.35	Woman	Non-Hispanic White	Flaccid	Bilateral AFO	Home	3	3	53.17			50	37	35.1	40.3	49	41.1	51.9	46	41.6
643	57.15	Man	Non-Hispanic White	None	Unilateral AFO	Never	1	3	53.19	52.7	50.5	40	33	40.2	53.7	62.2	43.8	44.2	66.7	57.1
644	30.77	Woman	Non-Hispanic White	Spastic	Unilateral AFO	Never	0	0	53.23	52.2	52.1	48	46	40.2	55.8	51.8	41.1	48.1	48.6	53.9
645	64.78	Man	Hispanic	None	Unilateral KAFO	Never	1	0	53.29	54.6	53.8	32	37	34.8	57.7	55.7	48.4	35.7	57	65.2
646	55.6	Man	Non-Hispanic White	Spastic	Bilateral AFO	Home	1	6	53.31	54.6	56.3	47	48	39.3	51.2	41	54.3	50	58.8	66.6
647	59.9	Woman	Non-Hispanic White	Flaccid	Bilateral AFO	Never	0	5	53.32	56	58.9	51	63	39.3	40.3	41	56.1	51.9	33.7	55.6
648	68.57	Woman	Non-Hispanic White	Spastic	Unilateral AFO	Community	1	12	53.38	51.8	48.9	53	41	39.7	59.5	49	48.4	38.8	46	55.6
649	68.44	Woman	Non-Hispanic White	None	Unilateral AFO	Community	2	0	53.38	53.2	51.3	45	37	38	40.3	41	56.1	38.8	55.1	62.5
650	58.74	Man	Non-Hispanic White	Flaccid	Bilateral AFO	Never	1	10	53.41	53.6	53.8	52	40	38	55.8	55.7	52.4	48.1	55.1	59.9
651	75.72	Man	Non-Hispanic White	Flaccid	Bilateral AFO	Home	2	1	53.51	54.1	53.8	50	46	39.7	48	49	41.1	44.2	53.1	55.6
652	53.11	Woman	Non-Hispanic White	Unknown	Unilateral AFO	Community	2	1	53.58	56	56.3	44	40	35.9	61.4	65.7	54.3	38.8	69	66.6
653	60.59	Man	Non-Hispanic White	Spastic	Unilateral AFO	Never	1	1	53.6	51.8	52.1	43	42	40.2	40.3	41	54.3	44.2	33.7	55.6
654	78.32	Man	Non-Hispanic White	Flaccid	Unilateral AFO	Community	2	2	53.6	55.1	55.4	50	48	42.6	55.8	57.3	50.5	38.8	62.7	61.2
655	68.8	Man	Non-Hispanic White	Spastic	Unilateral AFO	Never	0	2	53.61	51.8	52.1	43	38	38.4	40.3	41	43.8	38.8	58.8	52
656	66.37	Woman	Non-Hispanic White	Spastic	Unilateral AFO	Community	1	1	53.61	50	48.9	50	40	40.2	55.8	60.5	50.5	51.9	48.6	49.6
657	62.95	Man	Non-Hispanic White	None	Unilateral AFO	Never	1	0	53.62	51.8	49.7	29	36	34.4	53.7	41	52.4	31.8	53.1	68
658	87.58	Woman	Non-Hispanic White	None	Unilateral AFO	Community	2	2	53.62	52.7	49.7	34	36	37.6	57.7	62.2	59.8	34	64.6	66.6
659	44.06	Man	Non-Hispanic White	None	Unilateral AFO	Community	3	0	53.63	54.6	54.6	50	46	41.1	63.4	53.9	61.7	46.2	64.6	59.9
660	67.64	Woman	Non-Hispanic White	Flaccid	Unilateral AFO	Never	2	1	53.64	51.8	52.9	44	43	37.6	53.7	41	32	44.2	53.1	59.9
661	63.75	Man	Non-Hispanic White	None	Unilateral AFO	Never	1	1	53.66	53.2	54.6	44	41	37.6	40.3	41	46.2	44.2	48.6	61.2
662	21.22	Woman	Non-Hispanic multiple races	Flaccid	Bilateral AFO	Home	0	2	53.67	51.8	53.8	55	53	41.1	53.7	41	46.2	50	46	52
663	20.35	Woman	Other	Flaccid	Bilateral AFO	Home	2	3	53.76	48.6	45.5	41	37	36.8	53.7	49	61.7	40.5	33.7	66.6
664	22.64	Man	Hispanic	Flaccid	Unilateral AFO	Never	0	10	53.76	53.2	53.8	49	46	35.9	53.7	53.9	32	42.3	62.7	57.1
665	86.23	Man	Non-Hispanic White	Flaccid	Bilateral AFO	Home	1	3	53.83	52.7	52.1	55	40	40.2	40.3	41	48.4	64.2	33.7	41.6
666	32.92	Woman	Non-Hispanic White	None	Unilateral KAFO	Never	0	0	53.83	52.7	50.5	45	43	39.7	53.7	58.9	52.4	46.2	46	57.1
667	53.87	Woman	Non-Hispanic White	Spastic	Unilateral AFO	Community	5	6	53.87	54.6	53.8	47	33	38.4	48	41	68.8	48.1	66.7	59.9
668	58.86	Woman	Non-Hispanic White	None	Unilateral AFO	Never	1	1	53.87	53.2	51.3	41	42	39.3	40.3	41	32	48.1	33.7	68
669	46.47	Woman	Non-Hispanic White	Flaccid	Unilateral AFO	Home	2	0	53.89	54.1	53.8	38	47	39.3	57.7	63.9	54.3	34	60.7	62.5
670	53.44	Man	Non-Hispanic White	Flaccid	Unilateral AFO	Community	2	0	53.9	52.7	51.3	25	39	37.2	40.3	41	56.1	42.3	58.8	62.5
671	66.05	Man	Non-Hispanic Asian	Flaccid	Unilateral KAFO	Never	1	6	53.93	54.1	52.1	59	50	47.5	40.3	41	32	64.2	43.3	41.6
672	77.19	Man	Non-Hispanic White	Flaccid	Bilateral AFO	Never	0	1	54.01	53.2	53.8	47	33	41.1	40.3	41	32	44.2	33.7	41.6
673	53.61	Man	Non-Hispanic White	Spastic	Unilateral AFO	Community	0	2	54.02	56	54.6	33	34	36.8	48	49	41.1	55.8	46	59.9
674	68.07	Woman	Non-Hispanic White	Flaccid	Unilateral KAFO	Never	3	3	54.05	53.2	52.9	41	56	44.2	40.3	41	59.8	55.8	43.1	55.6
675	72.86	Man	Non-Hispanic White	Flaccid	Unilateral AFO	Never	2	0	54.12	52.7	49.7	31	37	38	40.3	41	46.2	51.9	33.7	55.6
676	72.13	Man	Non-Hispanic White	None	Bilateral KAFO	Never	1	12	54.12	56	55.4	45	35	39.7	40.3	57.3	43.8	48.1	58.8	53.9
677	29.48	Woman	Non-Hispanic White	Spastic	Unilateral AFO	Community	0	1	54.17	53.6	52.9	44	44	36.3	57.7	65.7	56.1	37.3	69	63.8
678	61.76	Woman	Non-Hispanic Black	Flaccid	Unilateral AFO	Community	2	0	54.21	54.6	51.3	50	40	39.3	51.2	41	41.1	50	33.7	53.9
679	71.83	Woman	Non-Hispanic White	Spastic	Unilateral AFO	Community	1	0	54.22	54.1	52.9	59	45	45.4	48	53.9	41.1	48.1	51	41.6
680	51.29	Woman	Non-Hispanic Asian	Flaccid	Unilateral KAFO	Never	0	0	54.23	52.7	52.1	50	50	39.7	40.3	41	37.5	37.3	66.7	63.8
681	73.21	Man	Non-Hispanic White	Flaccid	Unilateral AFO	Never	1	0	54.29	55.1	55.4	34	30	37.6	53.7	57.3	56.1	42.3	60.7	61.2
682	62.27	Man	Non-Hispanic White	Spastic	Unilateral AFO	Never	1	8	54.33	55.5	54.6	44	47	41.6	57.7	51.8	54.3	44.2	46	62.5
683	28.68	Woman	Non-Hispanic White	Unknown	Unilateral AFO	Never	0	3	54.38	54.1	52.9	49	50	40.6	65.3	69.4	57.9	37.3	71.6	66.6
684	72.92	Woman	Non-Hispanic multiple races	Spastic	Unilateral AFO	Never	2	4	54.44	52.2	52.9	44	40	39.3	63.4	63.9	50.5	35.7	51	63.8
685	63.69	Woman	Non-Hispanic Asian	Flaccid	Unilateral KAFO	Home	0	0	54.44	50.4	49.7	47	43	36.5	40.3	41	32	55.8	33.7	41.6
686	87.48	Man	Non-Hispanic White	Flaccid	Bilateral AFO	Home	0	0	54.45	55.5	55.4	44	38	39.3	57.7	41	46.2	42.3	39.7	49.6
687	61.42	Man	Non-Hispanic Black	Spastic	Unilateral KAFO	Community	4	2	54.5	51.8	54.6	50	44	41.6	40.3	41	37.5	64.2	43.1	55.6
688	67.45	Woman	Non-Hispanic White	Flaccid	Unilateral KAFO	Never	0	10	54.52	56	56.3	59	54	47.5	51.2	41	43.8	64.2	46	41.6
689	50.64	Woman	Non-Hispanic White	None	Unilateral AFO	Never	2	5	54.53	52.7	52.9	49	46	41.1	40.3	41	66	64.2	57	63.8
690	61.92	Man	Non-Hispanic White	Flaccid	Unilateral AFO	Community	1	4	54.55	55.5	57.1	53	51	40.6	48	41	41.1	48.1	46	41.6
691	75.54	Man	Non-Hispanic White	None	Unilateral AFO	Community	2	0	54.55	52.7	52.1	33	39	39.3	53.7	51.8	43.8	44.2	33.7	62.5
692	58.71	Man	Non-Hispanic White	Flaccid	Unilateral AFO	Community	3	6	54.57	54.6	55.4	48	41	43.1	51.2	41	48.4	44.2	55.1	53.9
693	52.53	Woman	Non-Hispanic White	Spastic	Unilateral KAFO	Never	0	0	54.59	55.1	53.8	55	54	42.6	59.5	41	50.5	44.2	60.7	41.6
694	71.75	Man	Non-Hispanic White	Flaccid	Unilateral AFO	Home	3	0	54.66	56	55.4	45	45	38	40.3	41	48.4	46.2	46	59.9
695	53.9	Man	Non-Hispanic White	None	Unilateral AFO	Never	1	6	54.66	55.1	54.6	50	55	40.6	51.2	41	41.1	44.2	46	41.6
696	72.01	Man	Non-Hispanic White	None	Unilateral AFO	Community	3	2	54.67	52.2	52.1	43	47	35.9	51.2	55.7	50.5	46.2	58.8	58.5
697	48.7	Woman	Non-Hispanic White	None	Bilateral AFO	Never	0	0	54.71	56	55.4	54	44	42.6	53.7	49	46.2	55.8	55.1	49.6
698	48.42	Woman	Non-Hispanic White	Spastic	Bilateral AFO	Never	0	8	54.74	54.6	54.6	53	64	40.6	55.8	41	43.8	50	46	55.6
699	73.73	Man	Non-Hispanic White	Flaccid	Bilateral AFO	Never	1	5	54.76	51.3	49.7	41	34	38	48	51.8	41.1	44.2	48.6	41.6
700	57.12	Woman	Non-Hispanic White	None	Unilateral AFO	Home	1	8	54.78	56	53.8	43	41	39.7	40.3	53.9	52.4	51.9	51	58.5
701	71.61	Man	Non-Hispanic White	None	Unilateral AFO	Never	1	0	54.79	57	56.3	44	42	37.2	40.3	41	48.4	46.2	51	55.6
702	80.03	Man	Non-Hispanic White	Flaccid	Bilateral AFO	Community	3	0	54.8	55.5	55.4	49	53	42.1	40.3	41	41.1	44.2	33.7	66.6
703	52.84	Woman	Non-Hispanic White	Spastic	Unilateral AFO	Never	0	2	54.81	56	58.9	60	62	48.3	61.4	51.8	48.4	51.9	46	41.6
704	68.89	Woman	Non-Hispanic White	None	Unilateral AFO	Never	1	0	54.82	54.6	53.8	39	37	40.2	40.3	41	48.4	48.1	46	55.6
705	72.39	Woman	Non-Hispanic White	Flaccid	Unilateral AFO	Community	2	8	54.85	52.7	55.4	52	52	39.7	53.7	49	52.4	40.5	57	63.8
706	69.22	Woman	Non-Hispanic White	Flaccid	Unilateral AFO	Never	0	3	54.85	54.1	52.9	59	53	43.7	48	41	50.5	44.2	51	66.6
707	70.61	Man	Non-Hispanic White	Spastic	Unilateral AFO	Never	4	0	54.9	53.6	53.8	32	46	37.6	40.3	41	50.5	46.2	48.6	66.6
708	80.09	Man	Non-Hispanic White	Flaccid	Bilateral AFO	Never	4	4	54.97		51.3	44	39	37.2	59.5	51.8	56.1	44.2	69	55.6
709	77.62	Man	Non-Hispanic White	None	Bilateral AFO	Community	1	2	54.97	53.2	52.1	25	27	33.9	40.3	41	37.5	44.2	33.7	41.6
710	49.34	Woman	Non-Hispanic White	None	Unilateral AFO	Never	0	0	54.97	56	57.1	46	46	40.6	53.7	41	59.8	50	48.6	41.6
711	56.83	Woman	Non-Hispanic White	None	Unilateral AFO	Never	3	0	54.98	55.1	52.1	49	45	40.6	40.3	41	52.4	38.8	58.8	41.6
712	52.41	Woman	Non-Hispanic Black	Spastic	Unilateral AFO	Community	0	3	55.01	54.6	53.8	60	40	40.2	51.2	53.9	46.2	64.2	33.7	41.6
713	55.95	Man	Non-Hispanic White	Spastic	Unilateral AFO	Community	2	7	55.04	55.1	54.6	57	47	44.2	40.3	49	46.2	44.2	58.8	61.2
714	64.85	Woman	Non-Hispanic White	Flaccid	Unilateral AFO	Community	1	6	55.04	55.5	55.4	53	48	42.1	51.2	49	52.4	48.1	48.6	52
715	55.37	Woman	Non-Hispanic White	Flaccid	Unilateral AFO	Home	3	6	55.11	56	56.3	36	40	39.7	40.3	41	52.4	50	46	55.6
716	70.67	Man	Non-Hispanic White	Flaccid	Other	Never	0	3	55.11	54.6	53.8	52	46	41.6	59.5	57.3	50.5	51.9	46	41.6
717	55.88	Woman	Non-Hispanic White	Flaccid	Unilateral AFO	Never	1	1	55.14	55.1	54.6	52	45	41.1	51.2	41	54.3	53.7	46	41.6
718	78.75	Man	Non-Hispanic White	None	Unilateral AFO	Never	3	0	55.16	54.1	52.1	38	42	36.3	40.3	55.7	43.8	42.3	46	61.2
719	81.53	Man	Non-Hispanic White	Flaccid	Unilateral AFO	Never	3	1	55.2	55.5	57.1	56	55	41.6	51.2	41	54.3	64.2	39.7	41.6
720	58.17	Woman	Non-Hispanic White	None	Unilateral AFO	Never	2	1	55.22	52.2	52.9	50	50	35.9	48	49	48.4	34	58.8	66.6
721	58.14	Woman	Non-Hispanic White	Flaccid	Bilateral AFO	Community	0	30	55.23	56	56.3	42	51	41.1	67.3	73.3	54.3	35.7	53.1	41.6
722	78.33	Man	Non-Hispanic White	Flaccid	Unilateral AFO	Home	2	7	55.24	55.5	57.1	47	42	37.6	51.2	49	41.1	48.1	48.6	55.6
723	62.62	Woman	Non-Hispanic Asian	Flaccid	Unilateral AFO	Never	1	1	55.25	53.6	54.6	55	48	40.6	40.3	41	54.3	53.7	33.7	52
724	68.1	Woman	Non-Hispanic White	Flaccid	Unilateral AFO	Community	0	1	55.32	55.1	54.6	37	49	40.6	63.4	53.9	48.4	46.2	55.1	41.6
725	62.21	Woman	Non-Hispanic White	Flaccid	Unilateral AFO	Community	0	0	55.32	55.1	54.6	46	43	38.8	40.3	41	52.4	46.2	53.1	53.9
726	60.81	Man	Non-Hispanic White	None	Bilateral AFO	Never	2	2	55.33	55.5	54.6	53	42	43.1	53.7	41	50.5	44.2	48.6	53.9
727	59.64	Man	Non-Hispanic White	None	Unilateral AFO	Never	2	18	55.34	56.5	54.6	52	53	41.1	51.2	53.9	41.1	48.1	53.1	61.2
728	78.33	Man	Non-Hispanic White	Flaccid	Unilateral AFO	Home	4	0	55.37		52.9	40	46	38.4	51.2	41	54.3	51.9	51	66.6
729	72.34	Man	Non-Hispanic White	Flaccid	Bilateral AFO	Never	1	0	55.37	56	56.3	44	41	40.6	40.3	41	56.1	44.2	51	57.1
730	43.17	Woman	Non-Hispanic Black	None	Unilateral AFO	Home	1	0	55.39	55.5	53.8	57	50	43.7	48	58.9	41.1	46.2	62.7	65.2
731	71.86	Man	Non-Hispanic White	Flaccid	Unilateral AFO	Never	0	5	55.4	58.1	58	55	50	44.2	40.3	41	50.5	51.9	58.8	41.6
732	44.98	Woman	Non-Hispanic White	Flaccid	Unilateral AFO	Never	1	9	55.41	55.5	55.4	46	46	37.6	59.5	49	63.8	64.2	69	75.6
733	51.07	Man	Non-Hispanic White	Flaccid	Bilateral AFO	Never	1	1	55.46	57	56.3	50	41	37.2	55.8	41	52.4	48.1	53.1	41.6
734	68.89	Woman	Non-Hispanic White	None	Unilateral AFO	Never	0	6	55.46	55.1	53.8	48	40	41.6	53.7	58.9	43.8	50	55.1	55.6
735	63.06	Woman	Non-Hispanic White	Flaccid	Bilateral AFO	Community	0	2	55.47	55.5	55.4	47	43	38.4	40.3	51.8	48.4	37.3	48.6	49.6
736	78.32	Woman	Non-Hispanic White	None	Bilateral AFO	Never	3	1	55.51	56	56.3	55	39	43.1	55.8	51.8	63.8	51.9	60.7	58.5
737	72.71	Man	Non-Hispanic White	Spastic	Unilateral AFO	Never	4	2	55.57	52.7	52.9	40	37	43.1	48	41	32	48.1	46	61.2
738	49.35	Woman	Non-Hispanic White	None	Unilateral AFO	Never	3	0	55.58	54.1	50.5	48	49	40.2	40.3	41	32	50	39.7	55.6
739	34.73	Other	Non-Hispanic White	Unknown	Unilateral AFO	Home	0	0	55.58	55.1	55.4	54	43	41.6	51.2	41	52.4	64.2	46	55.6
740	55.11	Woman	Non-Hispanic White	Spastic	Unilateral AFO	Home	1	4	55.61	57	57.1	47	45	45.4	40.3	60.5	56.1	44.2	58.8	55.6
741	52.57	Woman	Non-Hispanic White	Spastic	Unilateral AFO	Never	0	10	55.62	55.5	55.4	46	50	39.3	57.7	62.2	63.8	35.7	57	59.9
742	64.35	Woman	Non-Hispanic White	Spastic	Other	Never	0	7	55.66	57	57.1	51	44	36.8	40.3	41	41.1	50	43.1	41.6
743	65.05	Woman	Non-Hispanic White	None	Unilateral AFO	Community	1	1	55.69	54.1	52.1	35	43	38	55.8	55.7	54.3	48.1	60.7	65.2
744	68.74	Woman	Non-Hispanic White	Flaccid	Unilateral AFO	Home	1	0	55.73	54.6	55.4	53	49	44.2	57.7	58.9	50.5	46.2	48.6	41.6
745	70.72	Man	Non-Hispanic White	None	Unilateral AFO	Home	1	0	55.74		51.3	47	52	43.1	40.3	41	48.4	55.8	33.7	53.9
746	79.28	Man	Non-Hispanic White	Flaccid	Unilateral AFO	Home	5	2	55.75	55.5	53.8	43	41	38	51.2	41	32	50	39.7	41.6
747	72.15	Man	Non-Hispanic White	None	Unilateral AFO	Community	1	1	55.76	57	54.6	44	45	39.7	40.3	41	32	44.2	33.7	55.6
748	67.4	Man	Non-Hispanic White	Spastic	Unilateral KAFO	Home	1	4	55.77	54.6	52.9	56	63	42.6	40.3	41	54.3	55.8	33.7	55.6
749	69.97	Woman	Non-Hispanic White	Flaccid	Unilateral AFO	Never	1	1	55.77	54.6	52.1	48	53	40.6	53.7	41	41.1	53.7	48.6	41.6
750	68.47	Man	Non-Hispanic White	None	Unilateral AFO	Never	0	8	55.81	58.1	58.9	26	42	38.8	55.8	41	32	44.2	39.7	41.6
751	61.2	Man	Non-Hispanic White	None	Unilateral KAFO	Never	2	0	55.82	57	58.9	54	46	37.6	57.7	41	56.1	46.2	57	59.9
752	64.39	Man	Non-Hispanic White	Spastic	Unilateral AFO	Never	6	0	55.96	57	57.1	37	49	36.8	59.5	53.9	48.4	42.3	66.7	66.6
753	67.69	Man	Non-Hispanic White	None	Unilateral KAFO	Home	0	0	56.03	57	56.3	39	46	42.1	40.3	41	32	50	33.7	55.6
754	34.25	Woman	Non-Hispanic White	Flaccid	Unilateral AFO	Never	1	2	56.05	56.5	56.3	61	52	45.4	53.7	49	57.9	50	46	59.9
755	48.83	Man	Non-Hispanic White	None	Unilateral AFO	Never	0	0	56.05	56	54.6	51	45	41.6	48	53.9	37.5	48.1	48.6	59.9
756	76.02	Man	Non-Hispanic White	None	Unilateral AFO	Never	0	4	56.07	56.5	59.8	47	36	40.6	51.2	41	41.1	42.3	43.1	61.2
757	63.15	Man	Non-Hispanic White	None	Unilateral AFO	Never	1	0	56.09	55.1	51.3	38	40	39.3	40.3	41	48.4	44.2	46	62.5
758	53.64	Man	Non-Hispanic White	Flaccid	Bilateral AFO	Never	0	0	56.21	56	55.4	49	46	39.7	55.8	55.7	32	44.2	46	52
759	64.78	Man	Non-Hispanic White	Flaccid	Bilateral AFO	Never	0	2	56.21	55.5	56.3	56	54	43.7	40.3	41	41.1	55.8	33.7	41.6
760	58.84	Man	Non-Hispanic White	None	Unilateral AFO	Community	3	2	56.21	54.6	54.6	53	47	41.1	40.3	41	41.1	44.2	43.1	61.2
761	69.2	Man	Non-Hispanic White	Flaccid	Bilateral AFO	Never	0	1	56.26	57	57.1	51	37	41.6	48	53.9	57.9	51.9	53.1	41.6
762	63.57	Man	Hispanic	Flaccid	Unilateral AFO	Never	2	2	56.27	54.1	51.3	51	54	42.6	51.2	51.8	46.2	44.2	33.7	58.5
763	61.78	Woman	Non-Hispanic White	Spastic	Unilateral AFO	Never	0	6	56.37	55.1	56.3	50	53	42.1	40.3	41	50.5	64.2	46	41.6
764	62.25	Woman	Non-Hispanic White	Flaccid	Unilateral AFO	Never	0	3	56.38	56.5	55.4	50	54	44.2	48	49	43.8	58.3	48.6	57.1
765	62.76	Woman	Non-Hispanic White	Spastic	Unilateral AFO	Never	0	1	56.46	57.6	58.9	58	56	44.8	51.2	58.9	50.5	46.2	51	41.6
766	68.44	Woman	Non-Hispanic White	Flaccid	Unilateral AFO	Community	0	3	56.47	57.6	58.9	55	49	44.2	48	51.8	37.5	46.2	43.1	55.6
767	74.39	Man	Non-Hispanic White	Spastic	Unilateral AFO	Home	1	1	56.51	54.1	55.4	54	51	37.2	48	41	52.4	50	51	55.6
768	58.3	Man	Non-Hispanic White	Flaccid	Unilateral AFO	Never	2	1	56.56	55.5	53.8	41	44	38.8	57.7	57.3	50.5	46.2	64.6	57.1
769	73.64	Man	Non-Hispanic White	Flaccid	Unilateral AFO	Never	1	0	56.57	56	55.4	49	42	39.7	40.3	41	43.8	48.1	53.1	55.6
770	65.84	Man	Non-Hispanic White	Spastic	Unilateral AFO	Never	2	5	56.64	56.5	57.1	42	43	38	59.5	55.7	37.5	38.8	58.8	41.6
771	52.73	Woman	Non-Hispanic White	Spastic	Unilateral AFO	Never	1	5	56.67	57.6	58.9	50	54	43.7	40.3	41	50.5	64.2	43.1	41.6
772	33.34	Woman	Non-Hispanic White	Flaccid	Bilateral KAFO	Home	0	2	56.67	53.2	52.9	49	46	38.8	51.2	49	68.8	64.2	51	49.6
773	33.93	Man	Non-Hispanic White	Flaccid	Unilateral AFO	Never	0	4	56.7	61.4	63.7	71	59	49.2	63.4	51.8	43.8	51.9	55.1	55.6
774	58.06	Woman	Non-Hispanic White	None	Bilateral AFO	Never	1	2	56.74	55.1	55.4	53	50	42.6	48	41	52.4	48.1	48.6	53.9
775	74.12	Man	Non-Hispanic White	None	Unilateral AFO	Never	1	5	56.76	56.5	57.1	48	45	40.2	51.2	41	46.2	46.2	60.7	57.1
776	38.52	Man	Non-Hispanic multiple races	None	Unilateral AFO	Never	1	0	56.84	57.6	56.3	45	46	37.6	61.4	67.5	61.7	51.9	60.7	53.9
777	54.42	Woman	Non-Hispanic White	Flaccid	Unilateral AFO	Community	1	0	56.86	57	57.1	52	53	44.2	51.2	51.8	41.1	34	46	41.6
778	73.95	Man	Non-Hispanic White	Flaccid	Unilateral AFO	Never	0	3	56.87	58.6	58	45	46	41.1	51.2	41	43.8	42.3	60.7	58.5
779	61.27	Man	Non-Hispanic White	Spastic	Unilateral AFO	Community	1	2	56.95	54.6	55.4	47	51	45.4	40.3	41	43.8	44.2	46	52
780	72.91	Man	Non-Hispanic White	Unknown	Unilateral KAFO	Never	3	12	57.01	56	56.3	49	47	38.8	40.3	41	46.2	42.3	33.7	49.6
781	47.29	Man	Non-Hispanic White	Flaccid	Bilateral AFO	Never	0	4	57.02	57.6	56.3	57	49	43.7	40.3	41	43.8	48.1	48.6	55.6
782	54.63	Woman	Non-Hispanic Black	Flaccid	Bilateral AFO	Never	1	0	57.06	54.6	51.3	54	48	38.8	40.3	41	46.2	64.2	33.7	41.6
783	85.51	Man	Non-Hispanic White	Flaccid	Unilateral AFO	Home	6	5	57.08	56.5	57.1	36	43	35.5	40.3	41	32	42.3	33.7	66.6
784	78.39	Man	Non-Hispanic White	Flaccid	Bilateral AFO	Never	0	2	57.1	55.1	57.1	50	51	40.6	40.3	41	43.8	58.3	46	41.6
785	46.6	Man	Non-Hispanic White	Flaccid	Unilateral AFO	Community	1	1	57.1	57	55.4	45	44	38.8	51.2	41	61.7	46.2	53.1	61.2
786	70.42	Woman	Non-Hispanic White	Flaccid	Unilateral KAFO	Home	1	2	57.12	57.6	57.1	54	55	43.1	40.3	41	41.1	53.7	43.1	53.9
787	48.07	Man	Non-Hispanic White	Flaccid	Bilateral AFO	Community	1	2	57.13	58.1	55.4	55	49	41.1	40.3	41	57.9	48.1	48.6	61.2
788	26.62	Woman	Non-Hispanic White	Spastic	Other	Never	1	15	57.18	58.6	58	59	45	41.6	40.3	41	46.2	48.1	48.6	49.6
789	61.47	Man	Non-Hispanic White	Flaccid	Unilateral AFO	Never	1	2	57.18	57	55.4	44	30	41.6	48	41	43.8	58.3	39.7	55.6
790	30.24	Woman	Non-Hispanic White	Flaccid	Bilateral KAFO	Never	2	3	57.18	58.1	59.8	47	52	43.7	59.5	49	56.1	44.2	51	66.6
791	38.11	Woman	Non-Hispanic White	None	Unilateral AFO	Never	1	1	57.18	57	56.3	50	48	39.3	40.3	41	50.5	40.5	39.7	61.2
792	64.94	Man	Non-Hispanic White	Flaccid	Unilateral AFO	Community	2	1	57.19	57.6	57.1	55	49	41.1	51.2	41	52.4	51.9	48.6	49.6
793	30.86	Woman	Non-Hispanic White	Spastic	Bilateral AFO	Never	1	5	57.24	57	58	56	47	42.1	55.8	60.5	52.4	42.3	60.7	49.6
794	67.2	Man	Non-Hispanic White	Spastic	Unilateral AFO	Home	4	0	57.29	57.6	57.1	28	34	33.9	55.8	57.3	61.7	44.2	55.1	62.5
795	28.79	Woman	Hispanic	None	Unilateral AFO	Never	1	2	57.33	57.6	54.6	42	41	39.7	65.3	65.7	56.1	42.3	60.7	63.8
796	74.54	Man	Non-Hispanic White	Flaccid	Bilateral AFO	Community	2	2	57.34	57	57.1	52	46	41.1	40.3	41	43.8	48.1	46	57.1
797	69.1	Man	Non-Hispanic White	Flaccid	Unilateral AFO	Never	0	3	57.34	56	55.4	58	48	40.6	48	49	50.5	51.9	43.1	58.5
798	60.31	Man	Non-Hispanic White	Flaccid	Unilateral AFO	Never	1	0	57.34	54.1	54.6	53	54	44.2	57.7	41	43.8	44.2	43.1	41.6
799	65.06	Woman	Non-Hispanic White	Spastic	Unilateral AFO	Never	0	0	57.35	59.1	60.7	54	51	43.1	51.2	49	43.8	50	43.1	41.6
800	66.86	Man	Non-Hispanic White	Flaccid	Unilateral AFO	Home	0	2	57.37	58.1	59.8	45	41	36.3	48	41	59.8	44.2	53.1	57.1
801	22.1	Woman	Non-Hispanic Black	Spastic	Unilateral AFO	Never	1	0	57.39	54.6	56.3	42	41	37.6	40.3	41	32	44.2	33.7	59.9
802	74.06	Man	Non-Hispanic White	None	Unilateral AFO	Never	2	0	57.47	57	57.1	45	47	41.1	40.3	41	43.8	64.2	46	53.9
803	53.82	Man	Non-Hispanic White	Spastic	Unilateral AFO	Community	2	5	57.49	57	55.4	60	45	39.7	40.3	51.8	59.8	64.2	46	41.6
804	60.44	Woman	Non-Hispanic Black	None	Unilateral AFO	Home	4	5	57.5	56	53.8	30	51	39.3	53.7	53.9	43.8	44.2	60.7	66.6
805	69.97	Man	Non-Hispanic White	None	Unilateral AFO	Never	3	0	57.5	59.1	60.7	53	48	44.2	40.3	41	43.8	58.3	39.7	52
806	32.77	Woman	Non-Hispanic White	Flaccid	Bilateral AFO	Never	1	0	57.51	58.6	57.1	50	46	42.1	51.2	41	46.2	55.8	51	49.6
807	83.31	Man	Non-Hispanic White	None	Unilateral AFO	Never	0	1	57.58	58.6	60.7	68	61	45.4	40.3	41	41.1	51.9	46	41.6
808	61.82	Woman	Non-Hispanic White	Spastic	Unilateral AFO	Never	0	1	57.59	57.6	56.3	54	57	45.4	51.2	41	56.1	48.1	43.1	41.6
809	67.39	Woman	Non-Hispanic White	None	Unilateral AFO	Community	1	0	57.66	57.6	58	48	57	40.6	63.4	62.2	57.9	34	64.6	63.8
810	55.72	Woman	Non-Hispanic White	Spastic	Other	Home	0	1	57.72	57	57.1	49	40	36.3	40.3	41	32	50	33.7	55.6
811	54.53	Woman	Non-Hispanic White	Spastic	Unilateral AFO	Never	0	2	57.75	58.1	58	59	51	44.2	40.3	41	56.1	51.9	57	59.9
812	27.25	Woman	Non-Hispanic White	Flaccid	Unilateral KAFO	Community	0	24	57.76	58.1	58.9	53	54	41.6	57.7	65.7	50.5	48.1	57	52
813	78.01	Man	Non-Hispanic White	Flaccid	Unilateral AFO	Community	0	1	57.76	59.7	60.7	58	47	42.6	48	49	43.8	48.1	48.6	41.6
814	34.44	Woman	Non-Hispanic White	Flaccid	Unilateral AFO	Community	0	0	57.78	59.7	60.7	53	45	40.6	55.8	55.7	56.1	48.1	53.1	58.5
815	52.68	Man	Non-Hispanic White	None	Unilateral AFO	Never	2	2	57.79	58.1	59.8	52	55	40.6	48	49	43.8	42.3	46	53.9
816	24.5	Woman	Hispanic	Spastic	Bilateral AFO	Never	0	3	57.84	58.6	58.9	67	54	48.3	40.3	49	57.9	64.2	46	58.5
817	69.01	Woman	Non-Hispanic White	Flaccid	Unilateral AFO	Never	1	5	57.85	57	58	51	47	41.6	40.3	41	57.9	64.2	48.6	41.6
818	62.19	Woman	Non-Hispanic multiple races	Spastic	Unilateral AFO	Community	2	3	57.88	59.1	59.8	58	51	36.8	40.3	49	57.9	64.2	57	57.1
819	43.52	Woman	Non-Hispanic White	Flaccid	Bilateral AFO	Never	0	2	57.9	57	58.9	54	60	42.1	53.7	49	54.3	46.2	64.6	61.2
820	66.93	Man	Non-Hispanic White	Spastic	Unilateral AFO	Never	5	1	57.91	61.4	61.7	59	56	38.8	53.7	55.7	57.9	40.5	51	55.6
821	70.33	Woman	Non-Hispanic Black	Flaccid	Unilateral AFO	Never	3	10	57.94	60.8	60.7	69	56	43.1	40.3	49	46.2	51.9	48.6	55.6
822	62.03	Man	Non-Hispanic White	Flaccid	Bilateral AFO	Never	0	10	57.98	59.7	59.8	60	56	44.2	40.3	41	52.4	48.1	57	53.9
823	32.83	Man	Non-Hispanic White	Spastic	Unilateral AFO	Never	2	2	58.04	59.1	59.8	48	49	41.1	48	49	46.2	44.2	53.1	53.9
824	70.02	Man	Non-Hispanic White	Spastic	Unilateral AFO	Never	3	0	58.08	58.6	58.9	57	52	39.7	40.3	41	52.4	46.2	51	53.9
825	24.85	Woman	Non-Hispanic White	Spastic	Unilateral AFO	Community	1	2	58.09	59.1	58.9	58	47	42.1	53.7	49	48.4	53.7	48.6	41.6
826	62.46	Woman	Non-Hispanic White	None	Unilateral AFO	Never	0	2	58.12	60.8	60.7	51	61	43.7	61.4	49	57.9	38.8	48.6	58.5
827	65.81	Woman	Non-Hispanic White	Spastic	Unilateral AFO	Never	0	4	58.2	59.1	61.7	54	55	43.1	51.2	41	46.2	44.2	43.1	59.9
828	67.64	Man	Non-Hispanic White	None	Unilateral AFO	Never	1	2	58.2	58.6	58	27	47	38	40.3	41	37.5	46.2	46	57.1
829	51.05	Man	Non-Hispanic White	None	Unilateral AFO	Never	3	1	58.21	59.1	58.9	56	50	42.6	48	58.9	52.4	51.9	51	58.5
830	35.53	Man	Non-Hispanic multiple races	Spastic	Unilateral AFO	Never	0	4	58.22	60.3	62.7	65	57	46.8	63.4	53.9	56.1	51.9	53.1	53.9
831	68.3	Man	Non-Hispanic White	Flaccid	Unilateral AFO	Community	3	3	58.27	57.6	55.4	55	51	42.6	48	41	50.5	51.9	53.1	57.1
832	82.39	Man	Non-Hispanic AsianNon-Hispanic Asian	Flaccid	Bilateral AFO	Community	1	4	58.28	59.7	58	61	55	44.8	48	41	48.4	64.2	43.1	49.6
833	68.73	Man	Non-Hispanic White	Flaccid	Unilateral AFO	Home	1	4	58.3	58.6	58.9	57	45	41.6	40.3	41	32	64.2	33.7	55.6
834	67.07	Woman	Hispanic	Flaccid	Unilateral AFO	Never	0	0	58.31	59.1	59.8	52	53	44.8	40.3	41	37.5	53.7	48.6	41.6
835	58.97	Woman	Non-Hispanic White	Flaccid	Unilateral AFO	Never	2	3	58.37	57.6	55.4	45	53	41.6	55.8	41	52.4	44.2	55.1	61.2
836	63.65	Man	Non-Hispanic White	None	Bilateral AFO	Never	2	3	58.39	60.3	59.8	35	32	33.5	40.3	49	66	38.8	51	66.6
837	80.01	Man	Non-Hispanic White	Flaccid	Unilateral AFO	Never	0	4	58.4	58.1	58	46	52	39.3	61.4	55.7	48.4	51.9	58.8	53.9
838	67.15	Man	Non-Hispanic White	Flaccid	Unilateral AFO	Never	0	1	58.51	58.1	57.1	53	49	38.8	40.3	41	50.5	44.2	57	58.5
839	58.68	Man	Non-Hispanic Black	Flaccid	Bilateral AFO	Never	0	0	58.54	58.1	58.9	60	54	53	55.8	60.5	54.3	51.9	51	41.6
840	82.5	Man	Non-Hispanic White	Unknown	Unilateral AFO	Community	3	5	58.59	60.8	60.7	49	48	39.7	48	49	41.1	51.9	39.7	52
841	68.49	Man	Non-Hispanic White	Flaccid	Unilateral AFO	Never	1	0	58.65	60.3	60.7	48	61	41.1	40.3	41	50.5	51.9	48.6	53.9
842	74.6	Man	Non-Hispanic White	Flaccid	Unilateral AFO	Never	2	5	58.69	59.1	58.9	54	51	42.6	53.7	51.8	43.8	42.3	62.7	57.1
843	41.17	Woman	Non-Hispanic Black	None	Unilateral AFO	Never	0	0	58.72	58.6	58	46	63	40.2	67.3	65.7	52.4	44.2	64.6	57.1
844	71.66	Man	Non-Hispanic White	Flaccid	Unilateral KAFO	Home	1	2	58.78	57	57.1	50	54	40.2	40.3	41	43.8		33.7	57.1
845	66.44	Woman	Non-Hispanic White	None	Unilateral AFO	Never	1	0	58.81	57	53.8	48	49	39.7	40.3	41	41.1	48.1	33.7	55.6
846	37.59	Woman	Hispanic	None	Unilateral AFO	Never	0	2	58.88	60.8	60.7	54	48	40.2	40.3	41	48.4	51.9	48.6	52
847	81.87	Woman	Non-Hispanic White	Flaccid	Bilateral AFO	Never	0	4	58.89	60.3	61.7	54	45	49.2	40.3	41	48.4	58.3	46	41.6
848	57.52	Woman	Non-Hispanic Black	None	Bilateral AFO	Community	3	3	58.89	58.6	59.8	51	45	40.6	40.3	41	48.4	46.2	48.6	58.5
849	45.36	Woman	Non-Hispanic White	None	Unilateral AFO	Never	0	3	58.96	61.4	62.7	43	50	40.6	63.4	65.7	52.4	42.3	64.6	61.2
850	78.89	Woman	Non-Hispanic White	None	Unilateral AFO	Never	1	0	58.98	56.5	55.4	53	43	42.6	40.3	49	46.2	50	48.6	41.6
851	32.05	Woman	Non-Hispanic White	Flaccid	Unilateral AFO	Never	0	4	58.99	57.6	57.1	53	57	41.1	61.4	58.9	59.8	51.9	62.7	41.6
852	74.27	Woman	Non-Hispanic White	Flaccid	Unilateral AFO	Never	0	1	59.04	58.1	56.3	58	59	43.1	40.3	41	37.5	42.3	33.7	41.6
853	55.08	Man	Non-Hispanic White	Spastic	Unilateral AFO	Never	0	2	59.05	60.8	63.7	65	48	49.2	40.3	41	48.4	51.9	43.1	55.6
854	74.58	Woman	Non-Hispanic White	Flaccid	Unilateral AFO	Never	1	20	59.08	57.6	57.1	49	49	43.1	48	51.8	59.8	55.8	46	41.6
855	45.11	Woman	Hispanic	Spastic	Unilateral AFO	Community	0	5	59.09	63.3	67	71	56	51.5	59.5	51.8	50.5	58.3	46	53.9
856	54.05	Man	Non-Hispanic White	Flaccid	Unilateral AFO	Never	1	8	59.14	60.3	62.7	52	44	41.1	40.3	41	57.9	48.1	55.1	63.8
857	57.06	Woman	Non-Hispanic White	Flaccid	Unilateral AFO	Never	0	2	59.14	60.3	59.8	56	60	44.8	40.3	41	50.5	51.9	46	55.6
858	80.89	Woman	Non-Hispanic White	Flaccid	Unilateral AFO	Community	3	1	59.15	57	56.3	57	58	41.1	40.3	41	56.1	50	46	55.6
859	62.64	Man	Non-Hispanic White	Flaccid	Bilateral AFO	Never	0	6	59.18	60.8	61.7	61	52	47.5	40.3	41	41.1	55.8	33.7	41.6
860	32.67	Woman	Non-Hispanic multiple races	None	Unilateral AFO	Never	0	2	59.25	57.6	57.1	58	55	41.6	59.5	41	56.1	40.5	48.6	55.6
861	61.63	Man	Non-Hispanic White	None	Bilateral AFO	Never	2	1	59.29	59.7	61.7	60	46	42.6	53.7	53.9	46.2	44.2	48.6	55.6
862	39.46	Woman	Non-Hispanic White	Flaccid	Bilateral AFO	Never	1	1	59.3	59.1	59.8	55	56	44.8	40.3	41	37.5	51.9	51	53.9
863	70.18	Man	Non-Hispanic White	Flaccid	Bilateral AFO	Community	1	1	59.38	60.3	59.8	56	42	40.6	51.2	53.9	43.8	53.7	58.8	49.6
864	75.92	Man	Non-Hispanic White	Spastic	Unilateral AFO	Home	1	1	59.41	60.8	60.7	48	54	39.3	48	41	54.3	46.2	33.7	41.6
865	55.22	Man	Non-Hispanic White	Flaccid	Unilateral AFO	Never	0	1	59.43	57.6	56.3	58	51	43.7	40.3	41	46.2	44.2	46	53.9
866	67.89	Woman	Non-Hispanic White	None	Unilateral AFO	Never	0	4	59.47	59.1	61.7	58	56	42.6	40.3	41	52.4	42.3	48.6	41.6
867	28.42	Man	Non-Hispanic White	Spastic	Unilateral AFO	Never	0	0	59.48	62.1	62.7	59	55	34.4	63.4	51.8	32	51.9	48.6	41.6
868	61.34	Woman	Non-Hispanic Black	Spastic	Bilateral AFO	Home	2	6	59.52	57.6	58	37	27	38.8	55.8	51.8	50.5	44.2	57	55.6
869	65.9	Woman	Non-Hispanic White	None	Unilateral AFO	Never	2	0	59.57	61.4	60.7	56	52	44.2	40.3	57.3	59.8	48.1	48.6	55.6
870	68.39	Man	Non-Hispanic White	Flaccid	Other	Never	2	1	59.67	60.8	58	43	55	41.1	53.7	41	50.5	44.2	46	55.6
871	42.79	Woman	Non-Hispanic White	Spastic	Bilateral AFO	Never	1	1	59.7	60.3	60.7	51	45	41.1	40.3	41	50.5	50	62.7	61.2
872	69.2	Man	Non-Hispanic White	Flaccid	Bilateral AFO	Community	0	3	59.73	59.7	59.8	60	63	43.7	53.7	55.7	46.2	44.2	39.7	59.9
873	74.61	Woman	Non-Hispanic White	Flaccid	Unilateral AFO	Home	0	4	59.76	58.6	58	44	58	36.8	40.3	51.8	46.2	34	48.6	63.8
874	72.16	Man	Non-Hispanic White	Flaccid	Unilateral KAFO	Never	0	12	59.8	60.3	58	50	52	46.1	48	41	52.4	51.9	51	41.6
875	66.36	Man	Non-Hispanic White	None	Unilateral AFO	Never	1	1	59.86	59.7	60.7	56	46	45.4	40.3	41	61.7	51.9	46	49.6
876	69.52	Man	Non-Hispanic White	Spastic	Unilateral AFO	Home	2	1	59.91	57.6	58	53	50	42.6	40.3	41	37.5	50	43.1	41.6
877	71.32	Man	Non-Hispanic White	Flaccid	Unilateral AFO	Never	4	0	59.91	59.7	58	64	51	44.2	59.5	58.9	52.4	46.2	57	61.2
878	72.63	Woman	Non-Hispanic White	None	Unilateral AFO	Community	1	0	59.93	58.1	58	60	56	44.8	55.8	49	56.1	46.2	64.6	58.5
879	56.94	Man	Non-Hispanic White	Flaccid	Unilateral AFO	Never	1	1	59.96	61.4	60.7	48	40	42.6	51.2	53.9	50.5	44.2	60.7	55.6
880	43.63	Woman	Non-Hispanic multiple races	Flaccid	Bilateral AFO	Never	4	0	59.97	59.7	58	57	53	44.8	57.7	49	50.5	46.2	55.1	55.6
881	62.61	Woman	Non-Hispanic White	None	Unilateral AFO	Never	1	1	60	60.3	59.8	54	47	42.6	48	41	43.8	46.2	48.6	55.6
882	79.61	Man	Non-Hispanic White	Flaccid	Unilateral AFO	Never	0	3	60.02	58.6	58.9	56	51	42.1	40.3	41	46.2	50	39.7	41.6
883	32.71	Woman	Non-Hispanic White	Flaccid	Bilateral AFO	Never	1	2	60.03	59.7	58.9	65	62	44.2	40.3	41	57.9	64.2	64.6	52
884	36.28	Woman	Non-Hispanic White	None	Bilateral AFO	Never	3	1	60.03	59.7	57.1	51	62	38.8	55.8	41	61.7	42.3	66.7	69.7
885	47.56	Man	Non-Hispanic White	Flaccid	Unilateral AFO	Never	0	2	60.05	59.7	59.8	49	51	42.1	59.5	62.2	56.1	44.2	46	41.6
886	50.63	Woman	Non-Hispanic White	None	Unilateral AFO	Community	1	20	60.05	60.8	63.7	52	57	40.6	40.3	41	46.2	44.2	46	61.2
887	62.77	Man	Non-Hispanic White	Spastic	Unilateral AFO	Community	1	30	60.06	58.6	56.3	58	62	41.1	40.3	41	46.2	40.5	48.6	53.9
888	36.94	Woman	Non-Hispanic White	Flaccid	Bilateral AFO	Never	0	3	60.07	61.4	60.7	50	50	42.6	40.3	41	46.2	55.8	57	63.8
889	45.76	Woman	Non-Hispanic White	Flaccid	Unilateral AFO	Community	2	10	60.09	56	57.1	40	45	38.8	61.4	62.2	54.3	35.7	64.6	75.6
890	30.43	Woman	Non-Hispanic White	None	Unilateral AFO	Never	1	5	60.1	60.8	61.7	60	62	45.4	40.3	41	57.9	44.2	46	57.1
891	21.84	Woman	Non-Hispanic White	None	Bilateral AFO	Community	2	0	60.12	57.6	57.1	52	50	40.6	40.3	41	48.4	51.9	53.1	49.6
892	45.56	Man	Non-Hispanic White	Flaccid	Bilateral AFO	Never	0	2	60.21	59.7	61.7	57	55	39.7	57.7	57.3	46.2	46.2	48.6	55.6
893	68.59	Man	Non-Hispanic White	Flaccid	Unilateral AFO	Never	2	3	60.24	62.1	62.7	58	59	50.3	40.3	41	48.4	58.3	33.7	41.6
894	51.87	Man	Non-Hispanic White	None	Unilateral AFO	Never	1	3	60.36	62.1	62.7	60	56	43.1	40.3	55.7	59.8	48.1	51	66.6
895	60.5	Man	Non-Hispanic White	Spastic	Unilateral AFO	Never	0	3	60.37	60.8	60.7	60	53	43.1	51.2	41	43.8	64.2	33.7	41.6
896	74.48	Man	Non-Hispanic White	None	Unilateral AFO	Never	1	2	60.39	59.7	60.7	58	58	44.2	48	41	41.1	48.1	43.1	41.6
897	42.33	Man	Other	Flaccid	Bilateral KAFO	Home	0	1	60.43	60.8	61.7	57	62	44.2	55.8	58.9	52.4	64.2	48.6	53.9
898	52.89	Woman	Non-Hispanic White	Flaccid	Unilateral AFO	Never	1	1	60.46	63.3	64.7	58	54	46.8	48	41	46.2	50	51	61.2
899	72.57	Woman	Non-Hispanic White	Flaccid	Unilateral AFO	Never	0	1	60.52	62.1	61.7	61	51	44.2	40.3	41	46.2	64.2	48.6	41.6
900	47.04	Woman	Hispanic	Flaccid	Unilateral AFO	Never	4	0	60.57	62.7	61.7	59	60	43.1	51.2	41	56.1	53.7	43.1	53.9
901	42.94	Woman	Non-Hispanic White	Spastic	Unilateral AFO	Never	0	1	60.62	60.8	60.7	69	54	51.5	40.3	41	50.5	51.9	48.6	41.6
902	39.2	Man	Non-Hispanic Black	Flaccid	Unilateral KAFO	Never	0	6	60.64	60.3	59.8	59	60	46.1	40.3	41	37.5	53.7	48.6	41.6
903	40.58	Man	Non-Hispanic White	Spastic	Unilateral AFO	Never	1	2	60.66	58.1	58	62	59	40.2	48	49	50.5	64.2	39.7	41.6
904	79	Woman	Non-Hispanic White	Flaccid	Unilateral AFO	Never	1	1	60.68	59.7	62.7	55	55	42.1	40.3	41	41.1	50	48.6	55.6
905	57.47	Woman	Non-Hispanic White	Flaccid	Bilateral AFO	Never	1	50	60.69	64.7	69.5	57	58	47.5	40.3	41	46.2	50	55.1	57.1
906	29.93	Man	Hispanic	None	Unilateral AFO	Never	0	3	60.88	62.1	62.7	52	55	40.6	55.8	51.8	37.5	35.7	48.6	57.1
907	65.57	Man	Non-Hispanic White	Spastic	Unilateral AFO	Never	0	0	60.91	60.8	59.8	44	54	40.2	51.2	55.7	59.8	46.2	48.6	62.5
908	37.7	Woman	Non-Hispanic White	Flaccid	Bilateral AFO	Never	0	0	60.92	59.7	60.7	63	67	46.1	40.3	41	57.9	48.1	53.1	57.1
909	69.33	Man	Non-Hispanic White	Flaccid	Bilateral AFO	Never	0	0	60.93	58.6	57.1	60	55	42.6	40.3	49	37.5	53.7	46	55.6
910	42.61	Man	Non-Hispanic White	Flaccid	Unilateral AFO	Never	0	0	60.96	61.4	58	51	51	41.6	55.8	51.8	52.4	44.2	46	53.9
911	77.79	Other	Non-Hispanic White	None	Bilateral AFO	Home	1	0	60.97	59.1	56.3	55	60	44.2	48	41	54.3	46.2	48.8	61.2
912	60.31	Man	Non-Hispanic White	Flaccid	Bilateral AFO	Never	2	0	61	59.7	58	54	49	41.6	55.8	49	56.1	44.2	58.8	59.9
913	73.81	Man	Non-Hispanic White	Flaccid	Bilateral AFO	Never	2	5	61.01	61.4	59.8	51	51	42.1	40.3	51.8	48.4	64.2	48.6	53.9
914	67.33	Woman	Non-Hispanic White	Flaccid	Unilateral AFO	Community	1	3	61.02	61.4	58.9	49	48	39.7	48	62.2	46.2	42.3	48.6	57.1
915	51.93	Woman	Non-Hispanic White	Spastic	Unilateral AFO	Never	2	0	61.04	61.4	62.7	64	52	43.1	61.4	51.8	56.1	42.3	66.7	58.5
916	61.34	Man	Non-Hispanic White	Spastic	Unilateral AFO	Never	1	6	61.08	61.4	60.7	52	52	43.1	40.3	41	50.5	48.1	55.1	58.5
917	67.46	Man	Non-Hispanic White	Flaccid	Unilateral AFO	Never	1	2	61.08	62.7	61.7	58	50	46.1	40.3	41	32	51.9	43.1	41.6
918	71.74	Man	Other	Flaccid	Unilateral AFO	Never	1	3	61.11	59.7	58.9	57	52	43.1	51.2	41	43.8	51.9	33.7	63.8
919	68.99	Man	Non-Hispanic White	Spastic	Unilateral AFO	Never	2	0	61.22	62.7	61.7	66	55	46.1	51.2	41	41.1	58.3	53.1	41.6
920	75.35	Woman	Non-Hispanic White	None	Unilateral AFO	Never	2	0	61.26	60.8	58.9	54	60	43.1	40.3	41	48.4	50	51	61.2
921	42.87	Man	Non-Hispanic White	None	Unilateral AFO	Never	1	0	61.27	64	63.7	60	48	42.1	40.3	41	56.1	48.1	55.1	55.6
922	51.18	Man	Non-Hispanic White	None	Unilateral AFO	Never	0	4	61.3	62.1	62.7	51	51	42.6	51.2	41	52.4	46.2	46	41.6
923	54.94	Man	Non-Hispanic White	None	Unilateral AFO	Never	1	1	61.33	60.3	59.8	49	43	46.1	40.3	41	56.1	50	48.6	55.6
924	50.67	Man	Non-Hispanic White	Spastic	Unilateral AFO	Never	1	3	61.35	61.4	58	59	49	40.2	48	49	46.2	55.8	51	55.6
925	41.27	Man	Non-Hispanic White	Spastic	Unilateral AFO	Never	0	2	61.35	60.8	61.7	63	55	44.8	40.3	41	41.1	48.1	46	53.9
926	68.86	Woman	Non-Hispanic White	Flaccid	Unilateral AFO	Never	3	0	61.55	61.4	62.7	52	45	41.6	40.3	41	46.2	50	46	41.6
927	60.7	Woman	Non-Hispanic White	Flaccid	Unilateral AFO	Never	3	0	61.57	62.7	65.8	69	64	53	40.3	41	43.8	48.1	33.7	41.6
928	67.46	Man	Non-Hispanic White	Spastic	Unilateral AFO	Community	1	1	61.58	62.1	60.7	46	51	41.1	48	51.8	46.2	50	48.6	55.6
929	69.11	Woman	Non-Hispanic White	Flaccid	Unilateral AFO	Never	3	1	61.59	62.7	63.7	61	56	42.6	57.7	55.7	66	64.2	51	55.6
930	62.98	Man	Non-Hispanic White	None	Unilateral AFO	Never	2	1	61.61	61.4	61.7	55	44	38.8	48	41	43.8	44.2	33.7	57.1
931	71.14	Man	Non-Hispanic White	Spastic	Bilateral KAFO	Home	4	5	61.65	64.7	63.7	43	47	37.6	61.4	51.8	73.3	42.3	71.6	75.6
932	62.03	Man	Non-Hispanic White	Spastic	Unilateral AFO	Community	0	10	61.72	60.3	60.7	54	58	38.4	40.3	51.8	32	51.9	33.7	41.6
933	75.03	Woman	Non-Hispanic White	Flaccid	Unilateral AFO	Community	3	1	61.83	59.1	57.1	48	56	39.7	40.3	41	32	50	48.6	63.8
934	52.55	Man	Non-Hispanic White	Spastic	Unilateral AFO	Never	1	0	61.86	60.3	59.8	53	53	42.1	40.3	41	48.4	46.2	51	55.6
935	64.28	Man	Non-Hispanic White	Flaccid	Unilateral AFO	Never	1	1	61.98	64.7	64.7	59	54	38.4	48	53.9	52.4	42.3	62.7	55.6
936	37.06	Woman	Non-Hispanic White	Spastic	Bilateral AFO	Never	1	5	62.07	60.8	58.9	52	60	44.2	40.3	53.9	54.3	53.7	55.1	61.2
937	76.47	Woman	Non-Hispanic White	Spastic	Unilateral AFO	Never	1	1	62.22	62.1	59.8	61	64	47.5	40.3	41	48.4	55.8	33.7	49.6
938	35.25	Man	Other	Spastic	Unilateral AFO	Never	0	0	62.31	62.7	62.7	54	61	47.5	40.3	41	37.5	38.8	48.6	59.9
939	61.74	Man	Non-Hispanic White	Spastic	Bilateral AFO	Never	0	2	62.36	60.8	60.7	51	60	44.2	61.4	57.3	52.4	48.1	48.6	55.6
940	45.86	Woman	Non-Hispanic White	Flaccid	Bilateral AFO	Never	0	6	62.37	61.4	58.9	54	61	43.7	51.2	49	46.2	48.1	48.6	55.6
941	38.54	Man	Non-Hispanic White	Flaccid	Bilateral AFO	Never	0	2	62.38	63.3	63.7	60	55	46.8	51.2	55.7	41.1	48.1	64.6	41.6
942	58.41	Man	Non-Hispanic White	None	Unilateral AFO	Never	0	2	62.42	62.7	60.7	54	51	46.1	61.4	57.3	54.3	48.1	48.6	61.2
943	41.37	Woman	Non-Hispanic White	None	Bilateral AFO	Never	1	2	62.43	66.3	69.5	79	62	45.4	53.7	41	41.1	64.2	43.1	41.6
944	62.15	Woman	Non-Hispanic White	None	Unilateral AFO	Never	1	0	62.45	64	64.7	60	58	42.6	40.3	41	41.1	55.8	33.7	41.6
945	73.92	Man	Non-Hispanic White	Spastic	Unilateral AFO	Home	1	0	62.54	60.3	59.8	57	57	44.8	40.3	41	37.5	58.3	33.7	52
946	48.86	Man	Non-Hispanic White	Flaccid	Bilateral AFO	Never	0	0	62.57	60.8	59.8	56	56	43.7	40.3	41	41.1	44.2	48.6	55.6
947	20.06	Man	Non-Hispanic White	Flaccid	Bilateral AFO	Never	0	5	62.58	60.3	57.1	52	50	41.1	53.7	55.7	48.4	53.7	57	57.1
948	48.97	Man	Non-Hispanic White	Spastic	Unilateral AFO	Never	0	1	62.64	64.7	64.7	61	60	43.7	55.8	53.9	57.9	53.7	57	52
949	42.98	Man	Non-Hispanic White	Spastic	Unilateral AFO	Never	0	2	62.7	64.7	63.7	63	64	41.6	40.3	49	41.1	50	39.7	41.6
950	71.19	Woman	Non-Hispanic White	None	Unilateral AFO	Never	1	0	62.72	62.7	61.7	63	61	45.4	40.3	49	59.8	64.2	46	41.6
951	65.69	Man	Non-Hispanic White	None	Unilateral AFO	Never	2	0	62.77	61.4	61.7	57	59	43.7	40.3	41	54.3	64.2	46	53.9
952	71.77	Man	Non-Hispanic White	Flaccid	Bilateral AFO	Home	2	0	62.86	62.7	63.7	61	55	44.8	40.3	41	41.1	64.2	33.7	41.6
953	64.22	Man	Non-Hispanic White	Spastic	Unilateral AFO	Never	0	20	62.92	62.7	60.7	57	48	46.1	40.3	41	41.1	50	33.7	41.6
954	62.76	Woman	Non-Hispanic White	Flaccid	Unilateral AFO	Never	1	0	62.95	59.7	58	48	58	42.6	40.3	51.8	52.4	42.3	57	66.6
955	63.12	Woman	Non-Hispanic White	Spastic	Unilateral AFO	Community	1	0	63.01	66.3	70.9	71	74	53	40.3	41	46.2	64.2	46	41.6
956	69.12	Man	Non-Hispanic White	Flaccid	Unilateral AFO	Community	3	3	63.05	60.8	58.9	53	62	40.2	40.3	41	37.5	46.2	43.1	41.6
957	74.2	Man	Non-Hispanic White	Flaccid	Unilateral AFO	Never	1	1	63.31	62.1	59.8	62	65	44.8	40.3	41	50.5	48.1	46	41.6
958	49.75	Woman	Non-Hispanic White	None	Unilateral AFO	Never	1	0	63.56	64.7	67	64	71	46.8	40.3	41	50.5	55.8	39.7	41.6
959	44.88	Woman	Non-Hispanic White	Unknown	Unilateral AFO	Never	3	5	63.75	65.5	65.8	59	65	44.8	55.8	49	48.4	44.2	57	53.9
960	39.2	Woman	Non-Hispanic White	Flaccid	Unilateral AFO	Never	0	0	63.8	62.1	60.7	60	67	44.8	40.3	49	41.1	64.2	58.8	58.5
961	32.31	Man	Non-Hispanic White	Flaccid	Unilateral AFO	Never	1	0	63.89	61.4	59.8	50	53	41.6	53.7	62.2	37.5	44.2	43.1	66.6
962	69.87	Woman	Non-Hispanic White	None	Unilateral AFO	Never	2	3	64.04	61.4	60.7	55	45	38.8	40.3	41	48.4	44.2	48.6	61.2
963	47.47	Man	Non-Hispanic White	None	Unilateral AFO	Never	1	0	64.05	64.7	63.7	61	60	45.4	40.3	41	48.4	48.1	46	52
964	44.29	Woman	Non-Hispanic White	None	Unilateral AFO	Community	1	4	64.09	63.3	61.7	53	60	44.8	40.3	41	56.1	44.2	55.1	59.9
965	27.88	Man	Non-Hispanic White	Flaccid	Unilateral AFO	Never	0	2	64.1	63.3	61.7	61	68	46.8	40.3	41	43.8	50	43.1	57.1
966	80.17	Man	Non-Hispanic White	Flaccid	Unilateral AFO	Never	1	0	64.1	61.4	61.7	64	62	42.6	40.3	41	32	64.2	33.7	41.6
967	39.54	Woman	Non-Hispanic White	None	Bilateral AFO	Never	1	0	64.26	64.7	65.8	59	70	46.1	51.2	51.8	32	51.9	51	57.1
968	74.39	Man	Non-Hispanic White	Flaccid	Unilateral AFO	Community	0	0	64.38	63.3	60.7	59	50	45.4	40.3	41	48.4	51.9	33.7	41.6
969	77.86	Woman	Other	None	Unilateral AFO	Never	3	0	64.45	68	68.2	64	61	45.4	48	49	46.2	64.2	48.6	41.6
970	52.38	Woman	Non-Hispanic White	Flaccid	Unilateral AFO	Never	1	1	64.62	61.4	62.7	50	59	41.6	40.3	41	41.1	44.2	46	55.6
971	49.8	Man	Non-Hispanic White	None	Unilateral AFO	Never	2	3	64.72	68	72.2	68	63	44.2	53.7	41	43.8	48.1	51	55.6
972	70.7	Man	Non-Hispanic White	Flaccid	Unilateral AFO	Community	2	3	64.79	62.7	60.7	47	57	41.6	40.3	41	54.3	64.2	33.7	61.2
973	68.8	Man	Non-Hispanic White	None	Unilateral AFO	Never	2	0	64.88	62.1	59.8	59	65	46.1	51.2	41	37.5	55.8	43.1	41.6
974	73.99	Man	Hispanic	Flaccid	Unilateral AFO	Never	2	0	64.91	66.3	67	68	51	47.5	40.3	41	48.4	64.2	43.1	55.6
975	68.94	Woman	Non-Hispanic White	None	Bilateral AFO	Never	0	2	64.91	65.5	63.7	63	57	46.8	48	49	48.4	51.9	53.1	55.6
976	74.94	Man	Non-Hispanic White	Flaccid	Unilateral AFO	Never	0	1	64.99	66.3	65.8	71	53	46.1	40.3	41	48.4	64.2	33.7	41.6
977	53.5	Woman	Non-Hispanic White	Spastic	Unilateral AFO	Never	0	2	65.29	65.5	67	74	55	53	53.7	49	52.4	51.9	53.1	55.6
978	48.03	Man	Non-Hispanic Black	Flaccid	Bilateral AFO	Never	1	0	65.34	60.8	59.8	55	54	46.1	40.3	41	37.5	64.2	33.7	41.6
979	55.02	Woman	Non-Hispanic White	Spastic	Unilateral AFO	Never	1	2	65.42	68	69.5	69	65	48.3	48	51.8	54.3	51.9	55.1	49.6
980	47.77	Woman	Non-Hispanic multiple races	Flaccid	Bilateral AFO	Never	1	0	65.55	72.3	73.8	58	62	42.1	61.4	65.7	56.1	46.2	69	62.5
981	78.61	Man	Non-Hispanic White	None	Bilateral AFO	Never	1	1	65.64	63.3	64.7	54	56	44.2	40.3	51.8	46.2	44.2	43.1	41.6
982	21.48	Woman	Non-Hispanic White	None	Unilateral AFO	Never	2	4	65.67	67.1	65.8	70	67	54.9	51.2	41	46.2	55.8	46	52
983	70.1	Man	Non-Hispanic White	Flaccid	Unilateral AFO	Never	2	2	65.69	62.1	59.8	51	62	40.6	40.3	41	43.8	51.9	48.6	41.6
984	38.98	Woman	Hispanic	Spastic	Unilateral AFO	Never	0	0	65.71	66.3	65.8	63	60	47.5	40.3	41	32	58.3	33.7	41.6
985	80.72	Man	Non-Hispanic White	None	Unilateral AFO	Never	2	10	65.71	64.7	64.7	52	59	43.7	51.2	41	50.5	50	53.1	58.5
986	58.19	Man	Non-Hispanic White	Flaccid	Unilateral AFO	Never	3	0	65.73	63.3	61.7	63	58	43.1	48	49	54.3	51.9	51	41.6
987	52.18	Man	Non-Hispanic White	Spastic	Unilateral AFO	Never	0	0	65.77	64.7	67	62	65	44.8	51.2	41	37.5	58.3	43.1	49.6
988	39.59	Woman	Non-Hispanic White	Spastic	Unilateral AFO	Never	1	2	65.96	64.7	63.7	68	78	51.5	48	41	46.2	64.2	43.1	41.6
989	53.8	Woman	Non-Hispanic White	Flaccid	Unilateral AFO	Never	1	1	65.99	66.3	64.7	66	58	46.8	40.3	41	50.5	58.3	53.1	58.5
990	81.95	Man	Non-Hispanic White	Spastic	Unilateral AFO	Never	0	2	66.05	64.7	64.7	59	56	42.6	40.3	41	37.5	64.2	43.1	41.6
991	71.43	Woman	Non-Hispanic White	Flaccid	Unilateral AFO	Never	0	0	66.21	63.3	65.8	64	69	49.2	40.3	41	37.5	64.2	33.7	41.6
992	70.64	Man	Non-Hispanic White	Flaccid	Unilateral AFO	Never	3	1	66.26	68	70.9	61	53	49.2	40.3	41	43.8	64.2	48.6	55.6
993	18.99	Woman	Non-Hispanic White	Spastic	Bilateral AFO	Never	0	5	66.43	68	69.5	76	71	54.9	48	41	37.5	64.2	51	41.6
994	42.12	Woman	Non-Hispanic Black	None	Unilateral AFO	Never	0	0	66.44	64	61.7	59	67	46.1	40.3	41	50.5	46.2	51	55.6
995	65.39	Man	Non-Hispanic White	Flaccid	Bilateral AFO	Never	1	0	66.57	63.3	63.7	58	65	45.4	40.3	41	32	48.1	43.1	41.6
996	69.28	Man	Non-Hispanic White	Spastic	Unilateral AFO	Never	1	1	66.8	64	64.7	59	64	44.2	40.3	41	37.5	53.7	33.7	41.6
997	46.6	Man	Non-Hispanic White	Flaccid	Unilateral AFO	Never	0	2	67.51	68.9	68.2	70	67	51.5	40.3	41	41.1	55.8	33.7	41.6
998	78.48	Man	Non-Hispanic White	Flaccid	Unilateral AFO	Community	2	0	67.59	68	69.5	53	48	46.1	40.3	41	41.1	64.2	43.1	55.6
999	74.3	Man	Non-Hispanic White	Flaccid	Unilateral AFO	Never	1	1	67.6	65.5	63.7	64	50	44.8	40.3	41	50.5	51.9	46	41.6
1000	65.61	Man	Hispanic	None	Unilateral AFO	Never	1	0	67.61	67.1	65.8	65	65	49.2	40.3	41	57.9	64.2	55.1	41.6
1001	73.48	Woman	Non-Hispanic White	Flaccid	Bilateral AFO	Never	0	0	67.72	64.7	62.7	58	62	41.1	40.3	41	32	48.1	33.7	41.6
1002	56.84	Woman	Non-Hispanic White	Flaccid	Unilateral KAFO	Never	1	1	67.73	66.3	64.7	58	64	46.8	40.3	41	37.5	64.2	33.7	41.6
1003	21.2	Woman	Non-Hispanic White	Flaccid	Unilateral AFO	Never	1	0	67.79	73.5	75.7	79	75	57	51.2	51.8	48.4	64.2	46	41.6
1004	40.56	Woman	Non-Hispanic White	Flaccid	Unilateral AFO	Never	0	0	68.06	68.9	67	66	65	48.3	57.7	55.7	43.8	46.2	60.7	55.6
1005	59.72	Man	Non-Hispanic White	None	Bilateral AFO	Never	1	0	68.32	70	70.9	71	77	57	53.7	53.9	52.4	51.9	43.1	55.6
1006	67.29	Man	Non-Hispanic White	Spastic	Unilateral AFO	Never	3	0	68.52	64.7	61.7	60	73	43.1	51.2	41	50.5	48.1	51	57.1
1007	48.06	Man	Non-Hispanic White	Spastic	Unilateral AFO	Never	0	1	68.55	68	67	56	51	42.6	40.3	49	48.4	51.9	55.1	63.8
1008	72.4	Woman	Non-Hispanic White	None	Unilateral AFO	Never	1	0	68.59	70	68.2	64	63	46.1	40.3	41	41.1	64.2	33.7	53.9
1009	63.15	Woman	Non-Hispanic White	None	Unilateral AFO	Never	4	0	68.79	71.1	72.2	71	64	53	55.8	55.7	50.5	53.7	51	41.6
1010	65.81	Man	Non-Hispanic White	Flaccid	Bilateral AFO	Never	0	0	69.06	68.9	68.2	61	67	50.3	40.3	41	32	64.2	33.7	41.6
1011	68.61	Man	Non-Hispanic White	None	Unilateral AFO	Never	2	0	69.33	72.3	72.2	73	69	48.3	40.3	41	32	51.9	33.7	41.6
1012	74.57	Woman	Non-Hispanic White	Flaccid	Unilateral AFO	Never	2	1	69.54	68.9	69.5	65	71	46.8	40.3	41	43.8	53.7	51	55.6
1013	32.55	Man	Non-Hispanic White	Flaccid	Bilateral AFO	Never	0	10	69.56	73.5	75.7	71	67	53	55.8	62.2	52.4	55.8	46	41.6
1014	61.2	Man	Non-Hispanic White	None	Unilateral AFO	Never	2	0	69.6	67.1	65.8	66	69	48.3	48	49	66	50	57	41.6
1015	63.21	Man	Non-Hispanic White	None	Unilateral AFO	Never	0	2	69.9	66.3	63.7	63	69	45.4	48	49	41.1	64.2	43.1	49.6
1016	50.99	Man	Non-Hispanic White	Flaccid	Unilateral AFO	Never	0	1	70.02	71.1	69.5	68	76	49.2	40.3	41	41.1	58.3	33.7	41.6
1017	55.97	Man	Non-Hispanic White	None	Unilateral AFO	Never	1	0	70.3	70	70.9	68	75	53	40.3	41	41.1	64.2	33.7	41.6
1018	43.21	Man	Non-Hispanic White	None	Unilateral AFO	Never	2	0	70.36	73.5	72.2	60	74	48.3	48	41	57.9	51.9	48.6	55.6
1019	68.12	Man	Non-Hispanic White	Flaccid	Unilateral AFO	Never	0	1	70.86	68.9	68.2	68	70	47.5	51.2	41	32	51.9	46	53.9
1020	42.72	Woman	Non-Hispanic White	Flaccid	Unilateral AFO	Never	0	1	71.43	71.1	73.8	78	71	50.3	40.3	41	32	53.7	33.7	41.6
1021	67.71	Man	Non-Hispanic White	None	Unilateral AFO	Never	1	0	71.67	71.1	70.9	74	70	54.9	40.3	41	48.4	64.2	33.7	41.6
1022	66.74	Man	Non-Hispanic White	None	Unilateral AFO	Never	3	1	72.06	72.3	72.2	74	80	51.5	40.3	41	50.5	64.2	51	55.6
1023	71.42	Man	Non-Hispanic White	Flaccid	Unilateral AFO	Never	1	5	72.32	67.1	65.8	64	71	49.2	40.3	41	46.2	64.2	33.7	41.6
1024	79.13	Woman	Non-Hispanic White	Flaccid	Unilateral AFO	Never	0	1	73	76.7	75.7	73	69	57	40.3	49	32	64.2	43.1	41.6
1025	35.59	Woman	Non-Hispanic White	Spastic	Unilateral AFO	Never	1	0	73.21	73.5	72.2	68	69	57	55.8	51.8	48.4	64.2	48.6	41.6
1026	74.86	Woman	Non-Hispanic White	Spastic	Unilateral AFO	Never	1	0	73.37	76.7	75.7	72	70	53	40.3	41	41.1	64.2	33.7	41.6
1027	74.31	Man	Non-Hispanic White	None	Unilateral AFO	Never	0	0	73.41	68	65.8	54	57	47.5	51.2	41	50.5	64.2	39.7	65.2
1028	22.51	Man	Non-Hispanic White	Flaccid	Unilateral AFO	Never	0	3	74	73.5	72.2	75	71	46.1	59.5	53.9	41.1	64.2	48.6	41.6
1029	63.1	Man	Non-Hispanic White	None	Unilateral AFO	Never	0	0	74.38	71.1	70.9	68	77	50.3	40.3	41	32	64.2	33.7	41.6
1030	70.31	Man	Non-Hispanic White	Flaccid	Unilateral AFO	Never	1	2	74.73	71.1	69.5	58	69	44.2	40.3	41	50.5	58.3	33.7	41.6
1031	30.08	Man	Non-Hispanic White	Spastic	Unilateral AFO	Never	0	0	75.31	72.3	70.9	71	77	51.5	40.3	41	54.3	64.2	33.7	41.6
1032	71.73	Man	Non-Hispanic White	None	Unilateral AFO	Never	0	0	75.86	70	68.2	70	76	57	40.3	41	43.8	64.2	33.7	41.6
1033	56.39	Woman	Non-Hispanic White	None	Unilateral AFO	Never	0	0	76.86	72.3	70.9	69	77	50.3	40.3	41	41.1	64.2	33.7	41.6
1034	71.35	Man	Non-Hispanic White	Flaccid	Unilateral AFO	Never	2	0	77.28	73.5	72.2	71	76	50.3	40.3	41	41.1	64.2	43.1	41.6
1035	35.67	Man	Non-Hispanic White	Flaccid	Unilateral AFO	Never	0	2	81.71	79.7	78.9	80	79	51.5	40.3	41	54.3	58.3	48.6	49.6
1036	35.84	Man	Non-Hispanic White	Flaccid	Unilateral AFO	Never	0	0	81.71	79.7	78.9	73	80	57	40.3	41	37.5	64.2	33.7	41.6
					*AFO: Ankle-foot orthosis(es); KAFO: Knee-ankle-foot orthosis(es)	**Assistive Devices include any of the following: cane(s), crutch(es), walker, wheelchair
